# Supplementary material for: High-Throughput Sequencing-Based Identification of Arabidopsis miRNAs Induced by Phytophthora capsici Infection
Source: Front Microbiol. 2020 Jun 23;11:1094. doi: 10.3389/fmicb.2020.01094 (PMC7324540; doi:10.3389/fmicb.2020.01094)
Supplement: Supplementary file 1 [file Table_1.XLSX]

## Sheet: Table S1
Supplemental Table 1. List of Primers used in this study.
QRT-F-AT1G16570	AAAAGGAGATGTACGAGGAG
QRT-R-AT1G16570	TGTAAGCAGACACCGAGA
QRT-F-AT3G18040	TACTCCTCCTCCCGAAGC
QRT-R-AT3G18040	GGGCCAATGGGTCTACAT
QRT-F-AT2G20880	ATGGCTACTGCTAAGAACA
QRT-R-AT2G20880	TACTTGCCGCTACTAAACT
QRT-F-AT1G48090	TCTCCGTGTCTACCCGTAT
QRT-R-AT1G48090	GCTTGCTGGATCATCTCA
QRT-F-AT1G67180	AAAGCGGGTAGTAAAGCA
QRT-R-AT1G67180	CAAGTCTCCAGGATGTCG
QRT-F-AT4G36150	CTTGACGGGACAGCACTT
QRT-R-AT4G36150	GTCGCAATGAGGATAGGC
At-ACTIN-F	GAGAGATTCAGATGCCCAGAAGTC
At-ACTIN-R	TGGATTCCAGCAGCTTCCA
Stem-miR398a-5p-RT:	GTTGGCTCTGGTGCAGGGTCCGAGGTATTCGCACCAGAGCCAACTGTGTT
miR398a-5p-qRT-F:	GCGGCGGAAGGAGtGGCAtGtG
Stem-Novel24-RT:	GTTGGCTCTGGTGCAGGGTCCGAGGTATTCGCACCAGAGCCAACgagact
Novel24-qRT-F:	GCGGCGGaccagtcaaccatag
Stem-miR8176-RT:	GTTGGCTCTGGTGCAGGGTCCGAGGTATTCGCACCAGAGCCAACTCCCTC
miR8176-qRT-F:	GCGGCGGGGCCGGtGGtCGCGA
Stem-miR4228-RT:	GTTGGCTCTGGTGCAGGGTCCGAGGTATTCGCACCAGAGCCAACaCaCCa
miR4228-qRT-F:	GCGGCGGtCGGAtGCGAAACGG
Stem-miR408-RT:	GTTGGCTCTGGTGCAGGGTCCGAGGTATTCGCACCAGAGCCAACCaTGCT
miR408-qRT-F:	GCGGCGGACAGGGAACAAGCAG
Stem-miR846-RT:	GTTGGCTCTGGTGCAGGGTCCGAGGTATTCGCACCAGAGCCAACCTGaaT
miR846-qRT-F:	GCGGCGGCAttCAAGGACttCt
U6-F:	GTCCCTTCGGGGA
U6-R:	AAAATTTGGACCATTTCTCGA
Universal-R:	GTGCAGGGTCCGAGGT
miR393a-3p-3‘Biotin-probe	AATCCAAAGAGATAGCATGAT
miR408-5p-3‘Biotin-probe	CATGCTCTGCTTGTTCCCTGT
miR169h-3‘Biotin-probe	CAGGCAAGTCATCCTTGGCTA
miR398a-5p-3‘Biotin-probe	TGTGTTCACATGCCACTCCTT
miR846-5p-3‘Biotin-probe	CTGAATAGAAGTCCTTGAATG
miR826a-3‘Biotin-probe	CACGTATCCAAAACCGGACTA
miR4228-3p-3‘Biotin-probe	ACACCACCGTTTCGCATCCGA
miR8176-3‘Biotin-probe	TCCCTCTCGCGACCACCGGCC
miR861-3p-3‘Biotin-probe	GTCCTTGAAGACATATCCATC
miR-Novel24-3‘Biotin-probe	GAGACTCTATGGTTGACTGGT
U6-3‘Biotin-probe	AGGGGCCATGCTAATCTTCTC

## Sheet: Table S2
Supplemental Table 2. Results of sRNA-seq analysis of 15 Arabidopsis libraries.
Sample	total reads	N% > 10%	low quality	5 adapter contamine	3 adapter null or insert null	with ployA/T/G/C	clean reads
AtPc0h1	16195849 (100.00%)	0 (0.00%)	34082 (0.21%)	16590 (0.10%)	355072 (2.19%)	23133 (0.14%)	15766972 (97.35%)
AtPc0h2	18213657 (100.00%)	0 (0.00%)	31994 (0.18%)	19690 (0.11%)	404128 (2.22%)	40849 (0.22%)	17716996 (97.27%)
AtPc0h3	16388485 (100.00%)	0 (0.00%)	33525 (0.20%)	19489 (0.12%)	151165 (0.92%)	32727 (0.20%)	16151579 (98.55%)
AtPc3h1	15861395 (100.00%)	0 (0.00%)	25146 (0.16%)	14008 (0.09%)	490881 (3.09%)	27971 (0.18%)	15303389 (96.48%)
AtPc3h2	16490441 (100.00%)	0 (0.00%)	32232 (0.20%)	14714 (0.09%)	1339223 (8.12%)	23065 (0.14%)	15081207 (91.45%)
AtPc3h3	14249555 (100.00%)	0 (0.00%)	27285 (0.19%)	14341 (0.10%)	131146 (0.92%)	63522 (0.45%)	14013261 (98.34%)
AtPc6h1	15936268 (100.00%)	0 (0.00%)	30574 (0.19%)	15270 (0.10%)	192848 (1.21%)	53302 (0.33%)	15644274 (98.17%)
AtPc6h2	12891269 (100.00%)	0 (0.00%)	30892 (0.24%)	17053 (0.13%)	146435 (1.14%)	30049 (0.23%)	12666840 (98.26%)
AtPc6h3	16585920 (100.00%)	0 (0.00%)	34389 (0.21%)	14140 (0.09%)	672063 (4.05%)	23825 (0.14%)	15841503 (95.51%)
AtPc12h1	16134125 (100.00%)	0 (0.00%)	30546 (0.19%)	11889 (0.07%)	158119 (0.98%)	30586 (0.19%)	15902985 (98.57%)
AtPc12h2	16545641 (100.00%)	0 (0.00%)	37855 (0.23%)	14593 (0.09%)	188268 (1.14%)	33634 (0.20%)	16271291 (98.34%)
AtPc12h3	14602028 (100.00%)	0 (0.00%)	27381 (0.19%)	9877 (0.07%)	512327 (3.51%)	22322 (0.15%)	14030121 (96.08%)
AtPc24h1	18277459 (100.00%)	0 (0.00%)	37386 (0.20%)	7606 (0.04%)	1201308 (6.57%)	8840 (0.05%)	17022319 (93.13%)
AtPc24h2	18531558 (100.00%)	0 (0.00%)	39044 (0.21%)	13362 (0.07%)	573329 (3.09%)	15629 (0.08%)	17890194 (96.54%)
AtPc24h3	20259012 (100.00%)	0 (0.00%)	48132 (0.24%)	11666 (0.06%)	286723 (1.42%)	13088 (0.06%)	19899403 (98.22%)
(1) Sample: sample id.
(2) total_reads: counts the number of original sequence data.
(3) N%> 10%: Because the N content exceeds 10%, the number of reads filtered out and its proportion to the total number of raw reads.
(4) low quality: due to low quality, the number of reads filtered out and its proportion to the total number of raw reads.
(5) 5_adapter_contamine: The number of reads filtered out and its proportion to the total number of raw reads due to the 5 ’adapter.
(6) 3_adapter_null or insert_null: The number of reads filtered out and its proportion to the total number of raw reads because there is no 3 ’adapter or no inserted fragment
(7) with ployA / T / G / C: Because it contains ployA / T / G / C, the number of reads filtered out and its proportion to the total number of raw reads.
(8) clean reads: the final number of clean reads and their proportion to the total number of raw reads.

## Sheet: Table S3
Supplemental Table 3. Summary of known mature miRNAs.
>ath-miR156a-5p	UGACAGAAGAGAGUGAGCAC
>ath-miR156a-3p	GCUCACUGCUCUUUCUGUCAGA
>ath-miR156b-3p	UGCUCACCUCUCUUUCUGUCAGU
>ath-miR156c-3p	GCUCACUGCUCUAUCUGUCAGA
>ath-miR156d-3p	GCUCACUCUCUUUUUGUCAUAAC
>ath-miR156f-3p	GCUCACUCUCUAUCCGUCACC
>ath-miR156g	CGACAGAAGAGAGUGAGCAC
>ath-miR156h	UGACAGAAGAAAGAGAGCAC
>ath-miR156j	UGACAGAAGAGAGAGAGCAC
>ath-miR157a-3p	GCUCUCUAGCCUUCUGUCAUC
>ath-miR157a-5p	UUGACAGAAGAUAGAGAGCAC
>ath-miR157c-3p	GCUCUCUAUACUUCUGUCACC
>ath-miR157d	UGACAGAAGAUAGAGAGCAC
>ath-miR158a-5p	CUUUGUCUACAAUUUUGGAAA
>ath-miR158a-3p	UCCCAAAUGUAGACAAAGCA
>ath-miR158b	CCCCAAAUGUAGACAAAGCA
>ath-miR159a	UUUGGAUUGAAGGGAGCUCUA
>ath-miR159b-5p	GAGCUCCUUGAAGUUCAAUGG
>ath-miR159b-3p	UUUGGAUUGAAGGGAGCUCUU
>ath-miR159c	UUUGGAUUGAAGGGAGCUCCU
>ath-miR160a-3p	GCGUAUGAGGAGCCAUGCAUA
>ath-miR160a-5p	UGCCUGGCUCCCUGUAUGCCA
>ath-miR160c-3p	CGUACAAGGAGUCAAGCAUGA
>ath-miR161.2	UCAAUGCAUUGAAAGUGACUA
>ath-miR161.1	UGAAAGUGACUACAUCGGGGU
>ath-miR162a-5p	UGGAGGCAGCGGUUCAUCGAUC
>ath-miR162a-3p	UCGAUAAACCUCUGCAUCCAG
>ath-miR163	UUGAAGAGGACUUGGAACUUCGAU
>ath-miR164a	UGGAGAAGCAGGGCACGUGCA
>ath-miR164b-3p	CAUGUGCCCAUCUUCACCAUC
>ath-miR164c-3p	CACGUGUUCUACUACUCCAAC
>ath-miR164c-5p	UGGAGAAGCAGGGCACGUGCG
>ath-miR165a-5p	GGAAUGUUGUCUGGAUCGAGG
>ath-miR165a-3p	UCGGACCAGGCUUCAUCCCCC
>ath-miR166a-5p	GGACUGUUGUCUGGCUCGAGG
>ath-miR166a-3p	UCGGACCAGGCUUCAUUCCCC
>ath-miR166e-5p	GGAAUGUUGUCUGGCACGAGG
>ath-miR167a-5p	UGAAGCUGCCAGCAUGAUCUA
>ath-miR167a-3p	GAUCAUGUUCGCAGUUUCACC
>ath-miR167c-5p	UAAGCUGCCAGCAUGAUCUUG
>ath-miR167c-3p	UAGGUCAUGCUGGUAGUUUCACC
>ath-miR167d	UGAAGCUGCCAGCAUGAUCUGG
>ath-miR168a-5p	UCGCUUGGUGCAGGUCGGGAA
>ath-miR168a-3p	CCCGCCUUGCAUCAACUGAAU
>ath-miR168b-3p	CCCGUCUUGUAUCAACUGAAU
>ath-miR169a-5p	CAGCCAAGGAUGACUUGCCGA
>ath-miR169a-3p	GGCAAGUUGUCCUUGGCUAC
>ath-miR169b-5p	CAGCCAAGGAUGACUUGCCGG
>ath-miR169b-3p	GGCAAGUUGUCCUUCGGCUACA
>ath-miR169d	UGAGCCAAGGAUGACUUGCCG
>ath-miR169f-3p	GCAAGUUGACCUUGGCUCUGC
>ath-miR169g-3p	UCCGGCAAGUUGACCUUGGCU
>ath-miR169h	UAGCCAAGGAUGACUUGCCUG
>ath-miR170-5p	UAUUGGCCUGGUUCACUCAGA
>ath-miR170-3p	UGAUUGAGCCGUGUCAAUAUC
>ath-miR171a-3p	UGAUUGAGCCGCGCCAAUAUC
>ath-miR171b-5p	AGAUAUUAGUGCGGUUCAAUC
>ath-miR171b-3p	UUGAGCCGUGCCAAUAUCACG
>ath-miR171c-5p	AGAUAUUGGUGCGGUUCAAUC
>ath-miR172a	AGAAUCUUGAUGAUGCUGCAU
>ath-miR172b-5p	GCAGCACCAUUAAGAUUCAC
>ath-miR172c	AGAAUCUUGAUGAUGCUGCAG
>ath-miR172d-5p	GCAACAUCUUCAAGAUUCAGA
>ath-miR172e-3p	GGAAUCUUGAUGAUGCUGCAU
>ath-miR173-5p	UUCGCUUGCAGAGAGAAAUCAC
>ath-miR173-3p	UGAUUCUCUGUGUAAGCGAAA
>ath-miR1886.2	UGAGAUGAAAUCUUUGAUUGG
>ath-miR1886.3	AAUUAAAGAUUUCAUCUUACU
>ath-miR1886.1	UGAGAGAAGUGAGAUGAAAUC
>ath-miR1888a	UAAGUUAAGAUUUGUGAAGAA
>ath-miR1888b	UUAGGCUAAGAUUUGUGAAGA
>ath-miR2111b-3p	AUCCUCGGGAUACAGUUUACC
>ath-miR2112-5p	CGCAAAUGCGGAUAUCAAUGU
>ath-miR2112-3p	CUUUAUAUCCGCAUUUGCGCA
>ath-miR2933a	GAAAUCGGAGAGGAAAUUCGCC
>ath-miR2934-5p	UCUUUCUGCAAACGCCUUGGA
>ath-miR2934-3p	CAUCCAAGGUGUUUGUAGAAA
>ath-miR2936	CUUGAGAGAGAGAACACAGACG
>ath-miR2939	UAACGCACAACACUAAGCCAU
>ath-miR319a	UUGGACUGAAGGGAGCUCCCU
>ath-miR319c	UUGGACUGAAGGGAGCUCCUU
>ath-miR3434-5p	ACUUGGCUGAUUCUAUUAUU
>ath-miR3434-3p	UCAGAGUAUCAGCCAUGUGA
>ath-miR3440b-5p	UUUUCUUGGCCCAUCCACUUC
>ath-miR3440b-3p	UGGAUUGGUCAAGGGAAGCGU
>ath-miR390a-5p	AAGCUCAGGAGGGAUAGCGCC
>ath-miR390a-3p	CGCUAUCCAUCCUGAGUUUCA
>ath-miR390b-3p	CGCUAUCCAUCCUGAGUUCC
>ath-miR391-5p	UUCGCAGGAGAGAUAGCGCCA
>ath-miR391-3p	ACGGUAUCUCUCCUACGUAGC
>ath-miR3932a	AACUUUGUGAUGACAACGAAG
>ath-miR3932b-5p	UUUGACGUGCUCGAUCUGCUC
>ath-miR3933	AGAAGCAAAAUGACGACUCGG
>ath-miR393a-5p	UCCAAAGGGAUCGCAUUGAUCC
>ath-miR393a-3p	AUCAUGCUAUCUCUUUGGAUU
>ath-miR393b-3p	AUCAUGCGAUCUCUUUGGAUU
>ath-miR394a	UUGGCAUUCUGUCCACCUCC
>ath-miR394b-3p	AGGUGGGCAUACUGCCAAUAG
>ath-miR395a	CUGAAGUGUUUGGGGGAACUC
>ath-miR395b	CUGAAGUGUUUGGGGGGACUC
>ath-miR396a-5p	UUCCACAGCUUUCUUGAACUG
>ath-miR396a-3p	GUUCAAUAAAGCUGUGGGAAG
>ath-miR396b-5p	UUCCACAGCUUUCUUGAACUU
>ath-miR396b-3p	GCUCAAGAAAGCUGUGGGAAA
>ath-miR397a	UCAUUGAGUGCAGCGUUGAUG
>ath-miR397b	UCAUUGAGUGCAUCGUUGAUG
>ath-miR398a-5p	AAGGAGUGGCAUGUGAACACA
>ath-miR398a-3p	UGUGUUCUCAGGUCACCCCUU
>ath-miR398b-5p	AGGGUUGAUAUGAGAACACAC
>ath-miR398b-3p	UGUGUUCUCAGGUCACCCCUG
>ath-miR399a	UGCCAAAGGAGAUUUGCCCUG
>ath-miR399b	UGCCAAAGGAGAGUUGCCCUG
>ath-miR400	UAUGAGAGUAUUAUAAGUCAC
>ath-miR402	UUCGAGGCCUAUUAAACCUCUG
>ath-miR403-5p	UGUUUUGUGCUUGAAUCUAAUU
>ath-miR403-3p	UUAGAUUCACGCACAAACUCG
>ath-miR404	AUUAACGCUGGCGGUUGCGGCAGC
>ath-miR406	UAGAAUGCUAUUGUAAUCCAG
>ath-miR407	UUUAAAUCAUAUACUUUUGGU
>ath-miR408-5p	ACAGGGAACAAGCAGAGCAUG
>ath-miR408-3p	AUGCACUGCCUCUUCCCUGGC
>ath-miR414	UCAUCUUCAUCAUCAUCGUCA
>ath-miR416	GGUUCGUACGUACACUGUUCA
>ath-miR4221	UUUUCCUCUGUUGAAUUCUUGC
>ath-miR4228-5p	AUAGCCUUGAACGCCGUCGUU
>ath-miR4228-3p	UCGGAUGCGAAACGGUGGUGU
>ath-miR4245	ACAAAGUUUUAUACUGACAAU
>ath-miR447a.2-3p	UAUGGAAGAAAUUGUAGUAUU
>ath-miR447a-3p	UUGGGGACGAGAUGUUUUGUUG
>ath-miR472-5p	AUGGUCGAAGUAGGCAAAAUC
>ath-miR472-3p	UUUUUCCUACUCCGCCCAUACC
>ath-miR5012	UUUUACUGCUACUUGUGUUCC
>ath-miR5014a-3p	UUGUACAAAUUUAAGUGUACG
>ath-miR5014a-5p	ACACUUAGUUUUGUACAACAU
>ath-miR5014b	AUUUGUACACCUAGAUCUGUA
>ath-miR5015	UUGGUGUUAUGUGUAGUCUUC
>ath-miR5016	UUCUUGUGGAUUCCUUGGAAA
>ath-miR5020a	UGGAAGAAGGUGAGACUUGCA
>ath-miR5020b	AUGGCAUGAAAGAAGGUGAGA
>ath-miR5020c	UGGCAUGGAAGAAGGUGAGAC
>ath-miR5023	AUUGGUAGUGGAUAAGGGGGC
>ath-miR5024-5p	AUGACAAGGCCAAGAUAUAACA
>ath-miR5024-3p	CCGUAUCUUGGCCUUGUCAUU
>ath-miR5025	ACUGUAUAUAUGUAAGUGACA
>ath-miR5026	ACUCAUAAGAUCGUGACACGU
>ath-miR5027	ACCGGUUGGAACUUGCCUUAA
>ath-miR5028	AAUUGGGUUUAUGCUAGAGUU
>ath-miR5029	AAUGAGAGAGAACACUGCAAA
>ath-miR5595a	ACAUAUGAUCUGCAUCUUUGC
>ath-miR5629	UUAGGGUAGUUAACGGAAGUUA
>ath-miR5630a	GCUAAGAGCGGUUCUGAUGGA
>ath-miR5631	UGGCAGGAAAGACAUAAUUUU
>ath-miR5632-5p	UUGAUUCUCUUAUCCAACUGU
>ath-miR5632-3p	UUGGAUUUAUAGUUGGAUAAG
>ath-miR5633	UAUGAUCAUCAGAAAACAGUG
>ath-miR5634	AGGGACUUUGUGAAUUUAGGG
>ath-miR5635a	UGUUAAGGAGUGUUAACGGUG
>ath-miR5637	AAUGCGCAACUCUAUAUUUCC
>ath-miR5639-5p	UAGUCCACUGUGGUCUAAGGC
>ath-miR5640	UGAGAGAAGGAAUUAGAUUCA
>ath-miR5641	UGGAAGAAGAUGAUAGAAUUA
>ath-miR5642a	UCUCGCGCUUGUACGGCUUU
>ath-miR5643a	AGGCUUUUAAGAUCUGGUUGC
>ath-miR5644	GUGGGUUGCGGAUAACGGUA
>ath-miR5645a	AUUUGAGUCAUGUCGUUAAG
>ath-miR5645c	AACCUAUUUAACGACAUGACU
>ath-miR5647	UCAAGUUUGAUGACGAUUCCA
>ath-miR5648-5p	UUUGGAAAUAUUUGGCUUGACU
>ath-miR5648-3p	AUCUGAAGAAAAUAGCGGCAU
>ath-miR5649a	AUUGAAUAUGUUGGUUACUAU
>ath-miR5650	UUGUUUUGGAUCUUAGAUACA
>ath-miR5651	UUGUGCGGUUCAAAUAGUAAC
>ath-miR5652	UUGAAUGUGAAUGAAUCGGGC
>ath-miR5653	UGGGUUGAGUUGAGUUGAGUUGGC
>ath-miR5654-3p	UGGAAGAUGCUUUGGGAUUUAUU
>ath-miR5654-5p	AUAAAUCCCAACAUCUUCCA
>ath-miR5655	AAGUAGACACAUAAGAAGGAG
>ath-miR5656	ACUGAAGUAGAGAUUGGGUUU
>ath-miR5657	UGGACAAGGUUAGAUUUGGUG
>ath-miR5658	AUGAUGAUGAUGAUGAUGAAA
>ath-miR5659	CGAUGAAGGUCUUUGGAACGGUA
>ath-miR5661	AGAGGUACAUCAUGUAGUCUG
>ath-miR5663-5p	AGCUAAGGAUUUGCAUUCUCA
>ath-miR5663-3p	UGAGAAUGCAAAUCCUUAGCU
>ath-miR5664	AUAGUCAAUUUUAUCGGUCUG
>ath-miR5665	UUGGUGGACAAGAUCUGGGAU
>ath-miR5666	AUGGGACAUCGAGCAUUUAAU
>ath-miR5996	UGACAUCCAGAUAGAAGCUUUG
>ath-miR5997	UGAAACCAAGUAGCUAAAUAG
>ath-miR5998a	ACAGUUUGUGUUUUGUUUUGU
>ath-miR5999	UCUUCACUAUUAGACGGACAA
>ath-miR771	UGAGCCUCUGUGGUAGCCCUCA
>ath-miR773a	UUUGCUUCCAGCUUUUGUCUC
>ath-miR774a	UUGGUUACCCAUAUGGCCAUC
>ath-miR775	UUCGAUGUCUAGCAGUGCCA
>ath-miR776	UCUAAGUCUUCUAUUGAUGUU
>ath-miR777	UACGCAUUGAGUUUCGUUGCUU
>ath-miR778	UGGCUUGGUUUAUGUACACCG
>ath-miR779.1	UUCUGCUAUGUUGCUGCUCAU
>ath-miR779.2	UGAUUGGAAAUUUCGUUGACU
>ath-miR780.1	UCUAGCAGCUGUUGAGCAGGU
>ath-miR780.2	UUCUUCGUGAAUAUCUGGCAU
>ath-miR781a	UUAGAGUUUUCUGGAUACUUA
>ath-miR8121	AAAGUAUAAUGGUUUAGUGGUUUG
>ath-miR8165	AAUGGAGGCAAGUGUGAAGGA
>ath-miR8166	AGAGAGUGUAGAAAGUUUCUCA
>ath-miR8167a	AGAUGUGGAGAUCGUGGGGAUG
>ath-miR8168	AGGUGCUGAGUGUGCUAGUGC
>ath-miR8169	AUAGACAGAGUCACUCACAGA
>ath-miR8170-5p	AUAGCAAAUCGAUAAGCAAUG
>ath-miR8170-3p	UUGCUUAAAGAUUUUCUAUGU
>ath-miR8171	AUAGGUGGGCCAGUGGUAGGA
>ath-miR8172	AUGGAUCAUCUAGAUGGAGAU
>ath-miR8173	AUGUGCUGAUUCGAGGUGGGA
>ath-miR8174	AUGUGUAUAGGGAAGCUAAUC
>ath-miR8175	GAUCCCCGGCAACGGCGCCA
>ath-miR8176	GGCCGGUGGUCGCGAGAGGGA
>ath-miR8177	GUGUGAUGAUGUGUCAUUUAUA
>ath-miR8178	UAACAGAGUAAUUGUACAGUG
>ath-miR8179	UGACUGCAUUAACUUGAUCGU
>ath-miR8180	UGCGGUGCGGGAGAAGUGC
>ath-miR8183	UUUAGUUGACGGAAUUGUGGC
>ath-miR8184	UUUGGUCUGAUUACGAAUGUA
>ath-miR822-5p	UGCGGGAAGCAUUUGCACAUG
>ath-miR822-3p	UGUGCAAAUGCUUUCUACAGG
>ath-miR823	UGGGUGGUGAUCAUAUAAGAU
>ath-miR824-3p	CCUUCUCAUCGAUGGUCUAGA
>ath-miR824-5p	UAGACCAUUUGUGAGAAGGGA
>ath-miR825	UUCUCAAGAAGGUGCAUGAAC
>ath-miR826a	UAGUCCGGUUUUGGAUACGUG
>ath-miR826b	UGGUUUUGGACACGUGAAAAU
>ath-miR827	UUAGAUGACCAUCAACAAACU
>ath-miR828	UCUUGCUUAAAUGAGUAUUCCA
>ath-miR829-5p	ACUUUGAAGCUUUGAUUUGAA
>ath-miR829-3p.1	AGCUCUGAUACCAAAUGAUGGAAU
>ath-miR829-3p.2	CAAAUUAAAGCUUCAAGGUAG
>ath-miR830-3p	UAACUAUUUUGAGAAGAAGUG
>ath-miR830-5p	UCUUCUCCAAAUAGUUUAGGUU
>ath-miR831-3p	UGAUCUCUUCGUACUCUUCUUG
>ath-miR833a-3p	UAGACCGAUGUCAACAAACAAG
>ath-miR833a-5p	UGUUUGUUGUACUCGGUCUAGU
>ath-miR833b	UGUUUGUUGACAUCGGUCUAG
>ath-miR835-5p	UUCUUGCAUAUGUUCUUUAUC
>ath-miR835-3p	UGGAGAAGAUACGCAAGAAAG
>ath-miR836	UCCUGUGUUUCCUUUGAUGCGUGG
>ath-miR837-5p	AUCAGUUUCUUGUUCGUUUCA
>ath-miR837-3p	AAACGAACAAAAAACUGAUGG
>ath-miR838	UUUUCUUCUACUUCUUGCACA
>ath-miR839-5p	UACCAACCUUUCAUCGUUCCC
>ath-miR840-3p	UUGUUUAGGUCCCUUAGUUUC
>ath-miR840-5p	ACACUGAAGGACCUAAACUAAC
>ath-miR841a-3p	AUUUCUAGUGGGUCGUAUUCA
>ath-miR841a-5p	UACGAGCCACUUGAAACUGAA
>ath-miR841b-5p	UACGAGCCACUGGAAACUGAA
>ath-miR841b-3p	CAAUUUCUAGUGGGUCGUAUU
>ath-miR842	UCAUGGUCAGAUCCGUCAUCC
>ath-miR843	UUUAGGUCGAGCUUCAUUGGA
>ath-miR844-5p	UGGUAAGAUUGCUUAUAAGCU
>ath-miR844-3p	UUAUAAGCCAUCUUACUAGUU
>ath-miR845a	CGGCUCUGAUACCAAUUGAUG
>ath-miR845b	UCGCUCUGAUACCAAAUUGAUG
>ath-miR846-5p	CAUUCAAGGACUUCUAUUCAG
>ath-miR846-3p	UUGAAUUGAAGUGCUUGAAUU
>ath-miR847	UCACUCCUCUUCUUCUUGAUG
>ath-miR848	UGACAUGGGACUGCCUAAGCUA
>ath-miR849	UAACUAAACAUUGGUGUAGUA
>ath-miR850	UAAGAUCCGGACUACAACAAAG
>ath-miR851-5p	UCUCGGUUCGCGAUCCACAAG
>ath-miR851-3p	UGGGUGGCAAACAAAGACGAC
>ath-miR852	AAGAUAAGCGCCUUAGUUCUG
>ath-miR853	UCCCCUCUUUAGCUUGGAGAAG
>ath-miR856	UAAUCCUACCAAUAACUUCAGC
>ath-miR857	UUUUGUAUGUUGAAGGUGUAU
>ath-miR858a	UUUCGUUGUCUGUUCGACCUU
>ath-miR858b	UUCGUUGUCUGUUCGACCUUG
>ath-miR859	UCUCUCUGUUGUGAAGUCAAA
>ath-miR860	UCAAUAGAUUGGACUAUGUAU
>ath-miR861-3p	GAUGGAUAUGUCUUCAAGGAC
>ath-miR861-5p	CCUUGGAGAAAUAUGCGUCAA
>ath-miR862-5p	UCCAAUAGGUCGAGCAUGUGC
>ath-miR862-3p	AUAUGCUGGAUCUACUUGAAG
>ath-miR863-3p	UUGAGAGCAACAAGACAUAAU
>ath-miR863-5p	UUAUGUCUUGUUGAUCUCAAU
>ath-miR864-3p	UAAAGUCAAUAAUACCUUGAAG
>ath-miR864-5p	UCAGGUAUGAUUGACUUCAAA
>ath-miR865-5p	AUGAAUUUGGAUCUAAUUGAG
>ath-miR865-3p	UUUUUCCUCAAAUUUAUCCAA
>ath-miR866-5p	UCAAGGAACGGAUUUUGUUAA
>ath-miR866-3p	ACAAAAUCCGUCUUUGAAGA
>ath-miR868-5p	UCAUGUCGUAAUAGUAGUCAC
>ath-miR868-3p	CUUCUUAAGUGCUGAUAAUGC
>ath-miR869.2	UCUGGUGUUGAGAUAGUUGAC
>ath-miR870-3p	UAAUUUGGUGUUUCUUCGAUC

## Sheet: Table S4
Supplementary Table 4. Differential expression analysis results of miRNAs.
sRNA	At_Pc3h_readcount	At_Pc0h_readcount	log2FoldChange	pval	padj	significant		At_Pc6h_readcount	At_Pc0h_readcount	log2FoldChange	pval	padj	significant		At_Pc12h_readcount	At_Pc0h_readcount	log2FoldChange	pval	padj	significant		At_Pc24h_readcount	At_Pc0h_readcount	log2FoldChange	pval	padj	significant
ath-miR156a-3p	11.237	23.0296	-0.44024	0.23777	0.99874	FALSE		18.706	26.1503	-0.27883	0.52039	0.94206	FALSE		90.6327	19.1941	1.3745	0.00031891	0.014035	TRUE		6.17611	12.1952	-0.58076	0.2954	0.53472	FALSE
ath-miR156a-5p	388.221	471.999	-0.2099	0.52054	0.99874	FALSE		462.177	530.471	-0.15766	0.65502	0.99591	FALSE		547.235	391.155	0.38162	0.23571	0.61461	FALSE		217.037	245.534	-0.15812	0.68033	0.82278	FALSE
ath-miR156b-3p	252.702	243.75	0.042847	0.87982	0.99874	FALSE		369.198	273.727	0.37978	0.17667	0.87851	FALSE		214.391	201.285	0.081545	0.72422	0.94882	FALSE		156.867	124.637	0.29847	0.32292	0.56003	FALSE
ath-miR156c-3p	68.5074	80.2035	-0.18418	0.55187	0.99874	FALSE		98.2479	89.716	0.10414	0.74503	0.99591	FALSE		91.4987	66.1398	0.37804	0.20386	0.5884	FALSE		46.2795	40.8935	0.17771	0.6433	0.79994	FALSE
ath-miR156d-3p	10.1676	9.05892	0.059003	0.87536	0.99874	FALSE		7.88762	10.1406	-0.2632	0.51654	0.94206	FALSE		10.0353	7.46042	0.21703	0.57506	NA	FALSE		1.90238	4.58359	-0.66962	0.24177	NA	FALSE
ath-miR156f-3p	0	0	NA	NA	NA	NA		0	0	NA	NA	NA	NA		0	0	NA	NA	NA	NA		0.386312	0	0.3139	0.28476	NA	FALSE
ath-miR156g	1.61395	1.62681	-0.023839	0.93585	NA	FALSE		0	1.85195	-0.5419	0.09911	0.87851	FALSE		1.52217	1.34554	0.0074598	0.97953	NA	FALSE		1.21241	0.826418	-0.020743	0.96709	NA	FALSE
ath-miR156h	0.578244	2.31988	-0.30931	0.29309	NA	FALSE		3.04054	2.62463	0.10405	0.81032	0.99591	FALSE		1.11352	1.93099	-0.14522	0.66177	NA	FALSE		0.758035	1.22515	-0.19836	0.70318	NA	FALSE
ath-miR156j	0.416952	0.855119	-0.10793	0.62971	NA	FALSE		0	0.985265	-0.33148	0.2232	0.92468	FALSE		0	0.711315	-0.18917	0.34446	NA	FALSE		0	0.441466	-0.23246	0.49983	NA	FALSE
ath-miR157a-3p	13.3615	11.7289	0.096415	0.79612	0.99874	FALSE		13.4921	13.0933	0.0066813	0.98698	0.99591	FALSE		21.9534	9.67908	0.75394	0.044333	0.2346	TRUE		15.8776	6.0149	0.97423	0.057919	0.20706	FALSE
ath-miR157a-5p	419.827	430.87	-0.027628	0.92901	0.99874	FALSE		464.717	486.05	-0.053701	0.86653	0.99591	FALSE		452.962	357.456	0.2827	0.34391	0.72676	FALSE		352.463	224.484	0.57589	0.112	0.29658	FALSE
ath-miR157c-3p	31.1345	15.4089	0.58912	0.11161	0.99874	FALSE		21.1533	17.3604	0.23909	0.53074	0.94206	FALSE		23.8864	12.745	0.58969	0.11053	0.50131	FALSE		10.9042	7.91683	0.36412	0.43264	0.65123	FALSE
ath-miR157d	22.2103	23.664	-0.062662	0.85417	0.99874	FALSE		24.1969	26.4707	-0.11643	0.73874	0.99591	FALSE		34.7578	19.5367	0.58939	0.09358	0.4571	FALSE		32.9654	12.1359	1.0706	0.02215	0.12183	TRUE
ath-miR158a-3p	58260.8	69836	-0.20522	0.50741	0.99874	FALSE		61533.4	78747.9	-0.29717	0.3625	0.92468	FALSE		59559.1	57926.5	0.033469	0.90875	0.97806	FALSE		22475.8	36366.6	-0.61788	0.086306	0.24683	FALSE
ath-miR158a-5p	279.711	130.225	0.60801	0.10447	0.99874	FALSE		288.579	146.881	0.73002	0.055239	0.87851	FALSE		307.467	107.464	1.1182	0.0011563	0.024475	TRUE		83.1014	66.0417	0.25644	0.57955	0.76033	FALSE
ath-miR158b	120.235	126.945	-0.052569	0.87377	0.99874	FALSE		129.036	143.425	-0.12071	0.71493	0.99591	FALSE		128.068	105.402	0.22606	0.47661	0.8203	FALSE		49.9048	66.3048	-0.34364	0.3897	0.61239	FALSE
ath-miR159a	26738	35965.6	-0.34562	0.24418	0.99874	FALSE		40800.4	40481.6	0.010266	0.96781	0.99591	FALSE		16736.9	29697.8	-0.71224	0.0087949	0.09308	TRUE		18075.2	18338.9	-0.019901	0.93729	0.97125	FALSE
ath-miR159b-3p	44148.6	49723.7	-0.14107	0.62441	0.99874	FALSE		62576	55957.8	0.14812	0.53818	0.94206	FALSE		26334.4	41064.5	-0.56898	0.0218	0.16286	TRUE		26551.3	25378.3	0.062432	0.78517	0.87718	FALSE
ath-miR159b-5p	16.3876	10.7439	0.35518	0.33393	0.99874	FALSE		16.1934	12.059	0.29763	0.48029	0.94206	FALSE		9.36963	8.87639	0.020243	0.95786	NA	FALSE		4.34179	5.51023	-0.32066	0.55574	NA	FALSE
ath-miR159c	933.384	1137.37	-0.22531	0.46104	0.99874	FALSE		889.235	1284.45	-0.44382	0.17322	0.87851	FALSE		806.961	943.119	-0.19812	0.4322	0.79549	FALSE		1237.29	590.406	0.93148	0.014547	0.086676	TRUE
ath-miR160a-3p	0.780048	0.771689	-0.017127	0.94565	NA	FALSE		0.790144	0.866682	-0.018731	0.95702	0.99591	FALSE		0.342082	0.634223	-0.074153	0.74792	NA	FALSE		0	0.384952	-0.21339	0.52136	NA	FALSE
ath-miR160a-5p	914.995	1024.67	-0.11095	0.7527	0.99874	FALSE		1477.82	1144.08	0.30684	0.35	0.92468	FALSE		749.907	842.321	-0.13547	0.66351	0.91145	FALSE		1045.76	515.008	0.92035	0.0074759	0.062581	TRUE
ath-miR160c-3p	11.2637	11.2906	-0.020462	0.95636	0.99874	FALSE		8.09781	12.6221	-0.41407	0.32482	0.92468	FALSE		8.75652	9.286	-0.081519	0.83439	NA	FALSE		5.94051	5.68193	-0.08478	0.87552	0.93432	FALSE
ath-miR161.1	25166.6	32170.1	-0.25251	0.45889	0.99874	FALSE		36837.2	36582.8	0.0082159	0.98045	0.99591	FALSE		22350.2	26671.7	-0.1951	0.5581	0.83387	FALSE		13539.5	16563.7	-0.25879	0.47216	0.66615	FALSE
ath-miR161.2	55.7109	40.1668	0.37299	0.23187	0.99874	FALSE		45.3874	45.3429	0.017274	0.95003	0.99591	FALSE		44.9817	33.2734	0.35723	0.23536	0.61461	FALSE		54.708	20.754	1.2061	0.0016167	0.023118	TRUE
ath-miR162a-3p	28979	30099.7	-0.043338	0.88736	0.99874	FALSE		41936.5	33907.1	0.27798	0.27752	0.92468	FALSE		17529.6	24890.6	-0.48093	0.0046441	0.065533	TRUE		6348.89	15449.5	-1.2051	1.0963e-05	0.00031998	TRUE
ath-miR162a-5p	45.6716	39.8695	0.13516	0.67508	0.99874	FALSE		74.9261	44.671	0.63717	0.035713	0.82689	TRUE		38.973	32.8554	0.18349	0.54992	0.83142	FALSE		28.4632	20.2199	0.35939	0.36669	0.58263	FALSE
ath-miR163	1400.83	1188.7	0.18403	0.55713	0.99874	FALSE		1699.4	1334.6	0.30768	0.27751	0.92468	FALSE		719.861	981.405	-0.41437	0.043046	0.2346	TRUE		906.07	607.318	0.55436	0.011289	0.07687	TRUE
ath-miR164a	137.266	145.019	-0.057867	0.85879	0.99874	FALSE		210.323	162.178	0.333	0.23179	0.92468	FALSE		61.6338	119.58	-0.74875	0.019128	0.15183	TRUE		101.955	73.9303	0.41406	0.19169	0.39438	FALSE
ath-miR164b-3p	8.40514	6.80884	0.19152	0.61	0.99874	FALSE		9.58217	7.71852	0.24734	0.54637	0.94206	FALSE		1.63013	5.65603	-0.63585	0.097433	NA	FALSE		5.01717	3.5522	0.28259	0.61334	NA	FALSE
ath-miR164c-3p	27.7655	44.0633	-0.40002	0.2813	0.99874	FALSE		43.038	49.7937	-0.14664	0.71563	0.99591	FALSE		32.4091	36.3724	-0.12247	0.74033	0.94882	FALSE		11.4024	22.3334	-0.67026	0.19857	0.39438	FALSE
ath-miR164c-5p	24.6502	50.4791	-0.69356	0.048365	0.99874	TRUE		42.3049	56.7353	-0.35507	0.25543	0.92468	FALSE		17.2238	41.6793	-1.0111	0.0013964	0.025335	TRUE		35.1374	25.7707	0.36794	0.28722	0.52658	FALSE
ath-miR165a-3p	5956.85	6319.85	-0.062052	0.85329	0.99874	FALSE		8319.78	7151.16	0.20143	0.39086	0.94119	FALSE		4373.54	5234.85	-0.23278	0.32696	0.72083	FALSE		3984.27	3255.95	0.27269	0.33347	0.56102	FALSE
ath-miR165a-5p	36.7219	38.278	-0.053494	0.86942	0.99874	FALSE		39.5612	42.9992	-0.11107	0.69943	0.99591	FALSE		30.8086	31.6404	-0.015256	0.96137	0.98092	FALSE		17.525	19.6645	-0.053237	0.89891	0.94518	FALSE
ath-miR166a-3p	18329.7	19951.9	-0.091738	0.77868	0.99874	FALSE		26627	22426.9	0.22675	0.35328	0.92468	FALSE		16272.2	16463.3	-0.014681	0.95543	0.98092	FALSE		17659.9	10151.5	0.75599	0.0035677	0.042515	TRUE
ath-miR166a-5p	192.49	196.218	-0.022279	0.94792	0.99874	FALSE		189.568	220.439	-0.19677	0.47292	0.94206	FALSE		139.685	161.83	-0.18001	0.52461	0.8203	FALSE		69.9324	99.6428	-0.48177	0.13764	0.32804	FALSE
ath-miR166e-5p	35.0541	29.7422	0.14183	0.69581	0.99874	FALSE		31.1073	33.6845	-0.067113	0.86067	0.99591	FALSE		33.8851	24.6204	0.33419	0.32179	0.72083	FALSE		12.1993	15.2589	-0.31784	0.48787	0.66615	FALSE
ath-miR167a-3p	631.2	592.9	0.052453	0.88744	0.99874	FALSE		974.763	658.876	0.39404	0.32895	0.92468	FALSE		645.851	485.86	0.28443	0.43208	0.79549	FALSE		444.723	294.673	0.48821	0.27158	0.50437	FALSE
ath-miR167a-5p	4374.84	4394.18	-0.0048129	0.9881	0.99874	FALSE		6688.24	4907.41	0.39413	0.16401	0.87851	FALSE		3646.05	3619.71	0.0089739	0.97319	0.98092	FALSE		4015.97	2231.82	0.79048	0.0060884	0.058043	TRUE
ath-miR167c-3p	55.6161	38.0458	0.40266	0.2155	0.99874	FALSE		121.317	42.5052	1.279	3.8794e-05	0.011677	TRUE		76.4949	31.3207	1.0294	0.00095572	0.024275	TRUE		90.2924	19.2539	1.9994	2.8143e-08	2.0122e-06	TRUE
ath-miR167c-5p	20.0784	13.2374	0.3719	0.30507	0.99874	FALSE		38.3001	14.7253	1.0397	0.0055646	0.27916	TRUE		27.4018	10.8842	0.91492	0.010803	0.10553	TRUE		32.9336	6.68792	1.8976	1.166e-05	0.00031998	TRUE
ath-miR167d	1374.8	1412.48	-0.0307	0.9198	0.99874	FALSE		1492.33	1584.37	-0.074006	0.81034	0.99591	FALSE		1478.44	1167.92	0.29298	0.28056	0.67622	FALSE		1281.18	727.945	0.73459	0.031876	0.14785	TRUE
ath-miR168a-3p	76.2205	66.4575	0.13397	0.69075	0.99874	FALSE		105.156	74.2381	0.40514	0.23781	0.92468	FALSE		58.7478	54.6687	0.067648	0.83253	0.96221	FALSE		41.2358	33.5048	0.27468	0.47224	0.66615	FALSE
ath-miR168a-5p	1171	1316.47	-0.1394	0.62745	0.99874	FALSE		1381.6	1481.16	-0.093217	0.69524	0.99591	FALSE		960.202	1086.9	-0.16003	0.50711	0.8203	FALSE		611.039	671.096	-0.12439	0.63159	0.79226	FALSE
ath-miR168b-3p	52.9607	28.5164	0.67366	0.033882	0.99874	TRUE		51.096	32.0367	0.50021	0.20023	0.92468	FALSE		48.5102	23.5379	0.7537	0.028448	0.20072	TRUE		14.5123	14.5415	-0.15065	0.74031	0.86774	FALSE
ath-miR169a-3p	5.16417	4.00925	0.16694	0.65664	0.99874	FALSE		2.69054	4.48877	-0.34884	0.41936	0.94206	FALSE		1.6209	3.30805	-0.34968	0.35309	NA	FALSE		1.14435	2.04802	-0.2938	0.60641	NA	FALSE
ath-miR169a-5p	6.90595	4.60486	0.27309	0.46857	0.99874	FALSE		3.83068	5.14798	-0.25369	0.561	0.94206	FALSE		2.56687	3.79868	-0.22366	0.55883	NA	FALSE		3.14397	2.35342	0.30932	0.59011	NA	FALSE
ath-miR169b-3p	0.833904	1.23053	-0.09079	0.71776	NA	FALSE		1.12921	1.36541	-0.098709	0.78458	0.99591	FALSE		0.342082	1.00564	-0.15745	0.53251	NA	FALSE		0.758035	0.603911	0.031668	0.94625	NA	FALSE
ath-miR169b-5p	2.52156	1.96291	0.090113	0.78911	0.99874	FALSE		1.01496	2.18509	-0.29716	0.46499	0.94206	FALSE		1.28805	1.61548	-0.071893	0.82055	NA	FALSE		1.59872	0.995755	0.14403	0.79373	NA	FALSE
ath-miR169d	0.578244	2.04634	-0.30238	0.31187	NA	FALSE		2.24091	2.30368	-0.043232	0.90961	0.99591	FALSE		0.507389	1.69257	-0.31839	0.3058	NA	FALSE		0.772624	1.05227	0.022079	0.9672	NA	FALSE
ath-miR169f-3p	18.3853	7.04267	0.59959	0.11006	0.99874	FALSE		3.37591	7.91361	-0.65927	0.13137	0.87851	FALSE		10.2006	5.80283	0.40203	0.3047	NA	FALSE		3.11479	3.5579	-0.22438	0.69448	NA	FALSE
ath-miR169g-3p	12.1245	8.95224	0.1944	0.60591	0.99874	FALSE		4.27083	10.0568	-0.76982	0.074526	0.87851	FALSE		6.29761	7.37619	-0.14293	0.71543	NA	FALSE		5.40349	4.52373	0.12627	0.81773	NA	FALSE
ath-miR169h	2.34015	2.26654	0.0091827	0.97774	0.99874	FALSE		2.47665	2.58274	0.0091307	0.98315	0.99591	FALSE		2.55988	1.88887	0.14834	0.66891	NA	FALSE		6.53324	1.19522	1.3345	0.020066	NA	TRUE
ath-miR170-3p	36.0146	36.044	0.012641	0.96918	0.99874	FALSE		40.0587	40.6589	-0.033418	0.91989	0.99591	FALSE		30.2325	29.8532	0.037588	0.90564	0.97806	FALSE		9.37355	18.6228	-0.83447	0.063542	0.21131	FALSE
ath-miR170-5p	296.148	259.264	0.17038	0.49149	0.99874	FALSE		301.147	292.47	0.041554	0.82941	0.99591	FALSE		138.113	214.67	-0.54559	0.039315	0.2346	TRUE		74.8519	133.744	-0.71315	0.038173	0.15657	TRUE
ath-miR171a-3p	669.231	687.775	-0.027635	0.9342	0.99874	FALSE		776.632	776.998	0.00029072	0.99927	0.99927	FALSE		449.766	570.987	-0.28184	0.34751	0.72676	FALSE		258.414	359.037	-0.4218	0.25744	0.48946	FALSE
ath-miR171b-3p	349.167	310.448	0.14073	0.62793	0.99874	FALSE		407.891	350.421	0.20722	0.32312	0.92468	FALSE		184.078	257.096	-0.41271	0.12824	0.51982	FALSE		148.392	160.191	-0.091805	0.73185	0.86492	FALSE
ath-miR171b-5p	34.4417	20.0812	0.59452	0.065643	0.99874	FALSE		22.9468	22.5451	0.024273	0.9452	0.99591	FALSE		25.3012	16.6035	0.43135	0.22766	0.61461	FALSE		3.91659	10.337	-0.79608	0.13453	0.32608	FALSE
ath-miR171c-5p	22.2502	17.2836	0.24619	0.47844	0.99874	FALSE		21.5921	19.4023	0.078882	0.83347	0.99591	FALSE		9.74388	14.2551	-0.36922	0.31647	NA	FALSE		6.61589	8.78577	-0.40162	0.42997	0.65123	FALSE
ath-miR172a	824.717	922.223	-0.10882	0.75712	0.99874	FALSE		846.461	1039.04	-0.26787	0.29942	0.92468	FALSE		579.394	763.358	-0.35006	0.16687	0.54936	FALSE		472.564	475.613	0.00035908	0.99917	0.99917	FALSE
ath-miR172b-5p	18.9432	10.3704	0.3882	0.30232	0.99874	FALSE		21.5969	11.4588	0.46086	0.29452	0.92468	FALSE		19.1801	8.47641	0.62273	0.11057	NA	FALSE		6.12264	5.117	0.2319	0.68032	NA	FALSE
ath-miR172c	36.6742	44.0384	-0.1534	0.6757	0.99874	FALSE		49.5126	49.5139	0.0070409	0.98606	0.99591	FALSE		50.333	36.5592	0.27176	0.48184	0.8203	FALSE		23.6794	23.1011	-0.013204	0.97913	0.99301	FALSE
ath-miR172d-5p	0	0	NA	NA	NA	NA		0	0	NA	NA	NA	NA		1.52217	0	0.28934	0.19	NA	FALSE		0	0	NA	NA	NA	NA
ath-miR172e-3p	6.20617	5.53176	0.067093	0.85442	0.99874	FALSE		6.74748	6.11575	0.037332	0.93187	0.99591	FALSE		6.58011	4.53093	0.23936	0.54205	NA	FALSE		8.85112	2.75787	1.1274	0.039001	0.15657	TRUE
ath-miR173-3p	262.08	230.565	0.14713	0.63799	0.99874	FALSE		265.688	259.807	0.032549	0.91214	0.99591	FALSE		183.264	191.087	-0.048978	0.85784	0.97175	FALSE		84.6096	119.649	-0.42494	0.22595	0.44262	FALSE
ath-miR173-5p	761.81	898.921	-0.18633	0.54773	0.99874	FALSE		838.7	1016.33	-0.24366	0.3952	0.94206	FALSE		696.07	745.718	-0.086399	0.73457	0.94882	FALSE		367.159	467.091	-0.31303	0.33291	0.56102	FALSE
ath-miR1886.1	2.93173	0.54227	0.49856	0.11747	NA	FALSE		0.448182	0.617316	-0.085372	0.76295	0.99591	FALSE		1.01478	0.448513	0.11139	0.65183	NA	FALSE		0	0.275473	-0.15906	0.58908	NA	FALSE
ath-miR1886.2	31.0525	25.027	0.21889	0.54191	0.99874	FALSE		23.1957	28.3578	-0.19946	0.59534	0.95187	FALSE		15.5984	20.8057	-0.27396	0.45978	0.8203	FALSE		2.37134	13.1138	-1.4504	0.0087078	0.065537	TRUE
ath-miR1886.3	0	0.31285	-0.069736	0.54987	NA	FALSE		0	0.36795	-0.11127	0.50534	0.94206	FALSE		0	0.262803	-0.062961	0.59793	NA	FALSE		0	0.165993	-0.081251	0.70367	NA	FALSE
ath-miR1888a	46.694	39.298	0.19387	0.54683	0.99874	FALSE		33.1308	44.4417	-0.32836	0.31446	0.92468	FALSE		25.2229	32.6116	-0.28402	0.4013	0.77647	FALSE		7.78942	20.4497	-1.0341	0.029168	0.14383	TRUE
ath-miR1888b	4.25656	3.5111	0.1217	0.74006	0.99874	FALSE		3.71498	3.94304	-0.011717	0.97874	0.99591	FALSE		2.14675	2.91224	-0.10189	0.76364	NA	FALSE		0.386312	1.83596	-0.47962	0.37499	NA	FALSE
ath-miR2111b-3p	1.12303	0.625699	0.093276	0.6976	NA	FALSE		0.340516	0.735899	-0.09276	0.71051	0.99591	FALSE		0	0.525605	-0.11277	0.47144	NA	FALSE		0	0.331987	-0.1478	0.59626	NA	FALSE
ath-miR2112-3p	1.41215	2.88059	-0.2698	0.41203	0.99874	FALSE		2.70291	3.18256	-0.090164	0.83495	0.99591	FALSE		2.05025	2.35832	-0.077603	0.83128	NA	FALSE		0	1.43367	-0.64858	0.18963	NA	FALSE
ath-miR2112-5p	0.578244	0.679041	-0.0043513	0.98427	NA	FALSE		0.448182	0.77779	-0.11061	0.70145	0.99591	FALSE		0	0.567721	-0.15089	0.40542	NA	FALSE		0	0.361915	-0.18947	0.55038	NA	FALSE
ath-miR2933a	0.578244	0.732382	-0.01253	0.9506	NA	FALSE		0.674442	0.819681	-0.0069831	0.9792	0.99591	FALSE		0	0.609836	-0.12409	0.44831	NA	FALSE		1.59872	0.391843	0.47309	0.33281	NA	FALSE
ath-miR2934-3p	0.780048	0	0.19537	0.28582	NA	FALSE		0	0	NA	NA	NA	NA		0	0	NA	NA	NA	NA		0	0	NA	NA	NA	NA
ath-miR2934-5p	1.15649	0.366191	0.14684	0.49104	NA	FALSE		0	0.40984	-0.11895	0.4901	0.94206	FALSE		0.342082	0.304918	0.022237	0.90102	NA	FALSE		0	0.195922	-0.091934	0.68476	NA	FALSE
ath-miR2936	1.197	2.27576	-0.2405	0.45565	NA	FALSE		2.46717	2.55304	-0.054265	0.89814	0.99591	FALSE		1.01478	1.87828	-0.21883	0.50155	NA	FALSE		2.72848	1.16175	0.39811	0.48451	NA	FALSE
ath-miR2939	0	0.22942	-0.054965	0.59687	NA	FALSE		0	0.249366	-0.084949	0.56336	0.94206	FALSE		0	0.18571	-0.048125	0.6459	NA	FALSE		0	0.10948	-0.058211	0.74927	NA	FALSE
ath-miR319a	848.843	1031.57	-0.20223	0.54961	0.99874	FALSE		1199.93	1177.11	0.023523	0.94263	0.99591	FALSE		455.061	857.865	-0.74194	0.015601	0.14152	TRUE		369.089	537.421	-0.48381	0.17846	0.3809	FALSE
ath-miR319c	1461.69	1524.76	-0.043721	0.89682	0.99874	FALSE		1876.64	1739.01	0.09053	0.78883	0.99591	FALSE		847.286	1268.86	-0.4693	0.13098	0.51982	FALSE		466.581	797.485	-0.68225	0.067714	0.22007	FALSE
ath-miR3434-3p	1.14314	2.38928	-0.24164	0.44361	NA	FALSE		0.89781	2.74832	-0.45545	0.26027	0.92468	FALSE		0	1.99035	-0.48207	0.099392	NA	FALSE		0	1.24485	-0.57454	0.22995	NA	FALSE
ath-miR3434-5p	29.1844	23.0408	0.20118	0.58785	0.99874	FALSE		14.526	26.2075	-0.58371	0.1461	0.87851	FALSE		14.4391	19.183	-0.24247	0.52167	0.8203	FALSE		0.386312	12.1147	-1.9009	0.00089113	0.015929	TRUE
ath-miR3440b-3p	0.416952	3.09157	-0.55584	0.081149	NA	FALSE		0.672996	3.49131	-0.75341	0.072335	0.87851	FALSE		0	2.56521	-0.6238	0.051436	NA	FALSE		0.386312	1.61011	-0.42702	0.42867	NA	FALSE
ath-miR3440b-5p	6.15936	3.175	0.4489	0.23077	0.99874	FALSE		2.36095	3.60989	-0.22609	0.60401	0.95187	FALSE		2.74365	2.6423	0.04646	0.89999	NA	FALSE		2.28869	1.66662	0.2995	0.60204	NA	FALSE
ath-miR390a-3p	25.9834	18.9381	0.24027	0.51993	0.99874	FALSE		35.4435	21.1652	0.53911	0.15778	0.87851	FALSE		24.5018	15.5689	0.39914	0.28602	0.67622	FALSE		12.8747	9.51176	0.27919	0.56274	0.74511	FALSE
ath-miR390a-5p	269.328	334.898	-0.24891	0.41549	0.99874	FALSE		432.028	376.752	0.17599	0.49054	0.94206	FALSE		206.724	276.439	-0.37099	0.14182	0.52972	FALSE		242.958	170.556	0.47743	0.14551	0.33562	FALSE
ath-miR390b-3p	1.25086	1.67093	-0.064702	0.80733	NA	FALSE		0.790144	1.92353	-0.24515	0.50809	0.94206	FALSE		1.6209	1.39824	0.069034	0.83393	NA	FALSE		1.14435	0.889823	0.16493	0.75221	NA	FALSE
ath-miR391-3p	2622.52	2237.18	0.16352	0.63164	0.99874	FALSE		2777.3	2507.22	0.12234	0.71199	0.99591	FALSE		2536.2	1850.95	0.36866	0.23076	0.61461	FALSE		1167.3	1157.58	0.010749	0.97644	0.99301	FALSE
ath-miR391-5p	260.788	264.818	-0.016069	0.95687	0.99874	FALSE		366.297	298.542	0.27262	0.27341	0.92468	FALSE		150.77	219.044	-0.49529	0.017693	0.1498	TRUE		114.623	135.993	-0.20683	0.43954	0.65473	FALSE
ath-miR3932a	0	0.732382	-0.13825	0.38954	NA	FALSE		0.448182	0.819681	-0.085092	0.73956	0.99591	FALSE		0.507389	0.609836	-0.02155	0.91726	NA	FALSE		0	0.391843	-0.16559	0.5722	NA	FALSE
ath-miR3932b-5p	2662.87	4576.86	-0.57391	0.084573	0.99874	FALSE		3200.28	5182.96	-0.56272	0.10363	0.87851	FALSE		2543.86	3784.86	-0.43685	0.19148	0.56692	FALSE		1135.95	2336.21	-0.89605	0.023726	0.12566	TRUE
ath-miR3933	0.780048	0	0.19537	0.28582	NA	FALSE		0	0	NA	NA	NA	NA		0	0	NA	NA	NA	NA		0	0	NA	NA	NA	NA
ath-miR393a-3p	47.9647	31.8441	0.37168	0.30154	0.99874	FALSE		59.4006	35.275	0.54689	0.15462	0.87851	FALSE		43.8724	26.1063	0.49463	0.17678	0.54936	FALSE		47.9321	15.9169	1.2472	0.0069342	0.061974	TRUE
ath-miR393a-5p	12.4732	16.3362	-0.21122	0.56556	0.99874	FALSE		14.6475	18.407	-0.20501	0.58973	0.94925	FALSE		11.5967	13.5445	-0.1459	0.69404	NA	FALSE		19.4614	8.49534	0.89099	0.062044	0.21124	FALSE
ath-miR393b-3p	2124.09	2125.02	-0.00053634	0.99874	0.99874	FALSE		3407.34	2364.32	0.44199	0.1715	0.87851	FALSE		2274.87	1746.8	0.3055	0.3292	0.72083	FALSE		1672.14	1071.93	0.57359	0.10707	0.29445	FALSE
ath-miR394a	962.133	952.372	0.011971	0.97049	0.99874	FALSE		915.307	1075.1	-0.20542	0.45938	0.94206	FALSE		562.1	789.932	-0.42205	0.11881	0.50297	FALSE		473.932	495.272	-0.057484	0.86103	0.93032	FALSE
ath-miR394b-3p	0.867366	0	0.17702	0.31257	NA	FALSE		0	0	NA	NA	NA	NA		0	0	NA	NA	NA	NA		0	0	NA	NA	NA	NA
ath-miR395a	15.4122	29.441	-0.61269	0.089136	0.99874	FALSE		10.4662	33.4527	-1.2621	0.0011549	0.086908	TRUE		64.5377	24.4137	0.96388	0.0076798	0.09308	TRUE		4.57739	15.1864	-1.143	0.025863	0.13209	TRUE
ath-miR395b	4.4986	24.7454	-1.1916	0.0015645	0.094114	TRUE		3.92742	27.9957	-1.4895	0.00068025	0.086908	TRUE		16.8773	20.4429	-0.19918	0.59545	0.86059	FALSE		1.53066	12.5792	-1.591	0.0044661	0.049127	TRUE
ath-miR396a-3p	564.005	368.282	0.41157	0.24484	0.99874	FALSE		545.539	413.823	0.33415	0.30068	0.92468	FALSE		425.198	303.785	0.41952	0.11583	0.50297	FALSE		116.905	187.125	-0.59629	0.078684	0.2446	FALSE
ath-miR396a-5p	11552.6	12302.4	-0.067579	0.83701	0.99874	FALSE		19403.1	13744.8	0.42527	0.16956	0.87851	FALSE		11409.5	10132.1	0.14969	0.56572	0.83542	FALSE		10005	6239.34	0.63231	0.033018	0.14785	TRUE
ath-miR396b-3p	90.4291	67.2737	0.32798	0.28726	0.99874	FALSE		82.6169	75.2552	0.11347	0.72546	0.99591	FALSE		51.9126	55.4229	-0.085753	0.77624	0.94882	FALSE		50.6314	34.1272	0.46866	0.19786	0.39438	FALSE
ath-miR396b-5p	10460.3	13983	-0.30666	0.35803	0.99874	FALSE		18013.9	15649	0.17365	0.5745	0.94374	FALSE		10339.4	11511.6	-0.128	0.66744	0.91145	FALSE		8288.46	7063.92	0.21273	0.48881	0.66615	FALSE
ath-miR397a	3.80615	2.67204	0.16306	0.65028	0.99874	FALSE		3.1482	3.03958	-0.0058787	0.98929	0.99591	FALSE		4.52986	2.21818	0.43952	0.25691	NA	FALSE		1.21241	1.38426	-0.26654	0.62445	NA	FALSE
ath-miR397b	7.51765	11.2697	-0.33332	0.37063	0.99874	FALSE		14.8148	12.8226	0.088428	0.84025	0.99591	FALSE		12.5975	9.34561	0.23818	0.54242	NA	FALSE		7.32046	5.8056	0.27219	0.6034	0.78442	FALSE
ath-miR398a-3p	54.3452	119.453	-0.92975	0.0013915	0.094114	TRUE		83.1845	134.219	-0.59963	0.040693	0.87491	TRUE		149.783	98.5734	0.52262	0.040835	0.2346	TRUE		71.2057	60.824	0.15271	0.66541	0.82029	FALSE
ath-miR398a-5p	25.3171	12.1272	0.72557	0.035169	0.99874	TRUE		30.4404	13.6667	0.87693	0.015343	0.51315	TRUE		14.0578	10.0185	0.31333	0.38904	NA	FALSE		12.4738	6.19035	0.69075	0.15237	0.3418	FALSE
ath-miR398b-3p	3712.19	16963.7	-1.2571	0.00072054	0.094114	TRUE		8184.22	18931.6	-0.809	0.0504	0.87851	FALSE		10751.2	13917.7	-0.23742	0.52964	0.8203	FALSE		6315.53	8444.14	-0.32813	0.48913	0.66615	FALSE
ath-miR398b-5p	1763.28	825.321	0.61127	0.1022	0.99874	FALSE		1054	926.074	0.1241	0.76429	0.99591	FALSE		4617.93	680.17	2.3344	1.8242e-16	2.3167e-14	TRUE		596.311	418.043	0.47068	0.14391	0.33562	FALSE
ath-miR399a	0	0.31285	-0.069736	0.54987	NA	FALSE		0.449628	0.36795	0.039593	0.86742	0.99591	FALSE		0	0.262803	-0.062961	0.59793	NA	FALSE		0	0.165993	-0.081251	0.70367	NA	FALSE
ath-miR399b	13.4216	14.0043	-0.043155	0.90432	0.99874	FALSE		9.2402	15.8744	-0.58393	0.13384	0.87851	FALSE		9.4018	11.5953	-0.1915	0.61141	NA	FALSE		4.25914	7.18631	-0.56076	0.30059	0.5373	FALSE
ath-miR400	25.3576	17.4039	0.34394	0.33359	0.99874	FALSE		14.876	19.7091	-0.31321	0.40768	0.94206	FALSE		23.3516	14.395	0.48276	0.17172	0.54936	FALSE		6.88067	8.89211	-0.15203	0.77018	0.87718	FALSE
ath-miR402	11.6796	7.33024	0.37905	0.313	0.99874	FALSE		7.20434	8.22945	-0.059917	0.89051	0.99591	FALSE		9.1193	6.05897	0.36154	0.34632	NA	FALSE		6.68396	3.76761	0.39808	0.46451	NA	FALSE
ath-miR403-3p	13958.6	13712	0.0215	0.93892	0.99874	FALSE		16286.6	15498.7	0.067341	0.74728	0.99591	FALSE		11010.3	11365.1	-0.042376	0.8349	0.96221	FALSE		5559.24	7095.39	-0.32254	0.30655	0.54118	FALSE
ath-miR403-5p	205.46	169.953	0.20531	0.52727	0.99874	FALSE		202.771	192.745	0.066499	0.8029	0.99591	FALSE		185.406	141.026	0.34386	0.19195	0.56692	FALSE		44.4161	88.1427	-0.77728	0.054928	0.2014	FALSE
ath-miR404	0	0	NA	NA	NA	NA		0.224814	0	0.077651	0.58317	0.94374	FALSE		0	0	NA	NA	NA	NA		0	0	NA	NA	NA	NA
ath-miR406	2.03063	3.32099	-0.20546	0.55599	0.99874	FALSE		7.78799	3.74067	0.6454	0.13633	0.87851	FALSE		2.21556	2.75092	-0.11965	0.7502	NA	FALSE		0	1.71958	-0.76498	0.14011	NA	FALSE
ath-miR407	0.289122	0	0.070744	0.53463	NA	FALSE		0.340516	0	0.1044	0.5216	0.94206	FALSE		0	0	NA	NA	NA	NA		0	0	NA	NA	NA	NA
ath-miR408-3p	1179.81	1587.94	-0.29639	0.39447	0.99874	FALSE		2139.41	1787.87	0.22033	0.48121	0.94206	FALSE		1501.47	1310.28	0.16048	0.59631	0.86059	FALSE		1364.38	806.483	0.69245	0.033086	0.14785	TRUE
ath-miR408-5p	231.419	223.566	0.035026	0.91265	0.99874	FALSE		312.1	250.579	0.28665	0.23959	0.92468	FALSE		402.193	184.318	0.95322	0.00070748	0.022462	TRUE		187.845	113.605	0.67943	0.013865	0.086204	TRUE
ath-miR414	0.289122	0	0.070744	0.53463	NA	FALSE		0	0	NA	NA	NA	NA		0	0	NA	NA	NA	NA		0.386312	0	0.3139	0.28476	NA	FALSE
ath-miR416	0.363096	0	0.083727	0.49771	NA	FALSE		0	0	NA	NA	NA	NA		0	0	NA	NA	NA	NA		0	0	NA	NA	NA	NA
ath-miR4221	2.4677	10.0139	-0.73597	0.045368	0.99874	TRUE		5.28579	11.4051	-0.66276	0.12061	0.87851	FALSE		4.58944	8.33331	-0.3814	0.32998	NA	FALSE		1.15894	5.2454	-0.81299	0.15767	NA	FALSE
ath-miR4228-3p	6.01819	4.36141	0.19424	0.60532	0.99874	FALSE		5.85915	4.90372	0.13023	0.7629	0.99591	FALSE		4.35308	3.59524	0.091501	0.81453	NA	FALSE		25.7904	2.20713	2.5658	3.5643e-07	1.699e-05	TRUE
ath-miR4228-5p	0.578244	1.45073	-0.18332	0.5077	NA	FALSE		0.672996	1.64447	-0.32998	0.3884	0.94119	FALSE		1.11352	1.20194	-0.0040092	0.99004	NA	FALSE		0.386312	0.746867	-0.095482	0.84483	NA	FALSE
ath-miR4245	0.780048	0.771689	-0.017127	0.94565	NA	FALSE		0	0.866682	-0.31436	0.23777	0.92468	FALSE		0.507389	0.634223	-0.05305	0.82321	NA	FALSE		0	0.384952	-0.21339	0.52136	NA	FALSE
ath-miR447a.2-3p	112.816	92.7573	0.20769	0.52974	0.99874	FALSE		80.3088	105.174	-0.30578	0.37925	0.9357	FALSE		50.377	76.9539	-0.5049	0.098899	0.46519	FALSE		24.7994	48.0679	-0.84514	0.035691	0.15466	TRUE
ath-miR447a-3p	482.977	542.166	-0.14746	0.54338	0.99874	FALSE		442.011	613.033	-0.43878	0.057652	0.87851	FALSE		349.666	448.971	-0.32562	0.15809	0.54263	FALSE		145.312	279.175	-0.88483	0.0011096	0.01763	TRUE
ath-miR472-3p	181.627	230.324	-0.28692	0.30332	0.99874	FALSE		284.303	258.272	0.12052	0.65808	0.99591	FALSE		153.203	190.028	-0.27079	0.29285	0.67622	FALSE		110.174	117.418	-0.081079	0.7809	0.87718	FALSE
ath-miR472-5p	212.458	176.639	0.20627	0.50862	0.99874	FALSE		227.382	197.921	0.17252	0.54401	0.94206	FALSE		171.222	145.807	0.20491	0.40352	0.77647	FALSE		74.8302	90.3495	-0.23415	0.46038	0.66615	FALSE
ath-miR5012	37.999	43.1433	-0.11062	0.75748	0.99874	FALSE		26.7958	48.9379	-0.62454	0.11232	0.87851	FALSE		24.9426	35.8994	-0.34301	0.35729	0.73186	FALSE		5.3646	22.6858	-1.2698	0.016504	0.0944	TRUE
ath-miR5014a-3p	0.578244	0.366191	0.055006	0.76712	NA	FALSE		0.448182	0.40984	0.0043708	0.98511	0.99591	FALSE		0	0.304918	-0.070083	0.57732	NA	FALSE		0	0.195922	-0.091934	0.68476	NA	FALSE
ath-miR5014a-5p	0.706074	0.366191	0.088566	0.67384	NA	FALSE		0.224814	0.40984	-0.036292	0.86861	0.99591	FALSE		0.342082	0.304918	0.022237	0.90102	NA	FALSE		0	0.195922	-0.091934	0.68476	NA	FALSE
ath-miR5014b	19.5402	35.7629	-0.59501	0.087248	0.99874	FALSE		25.4381	40.3757	-0.56436	0.088858	0.87851	FALSE		31.1071	29.5577	0.048778	0.88109	0.97175	FALSE		11.123	18.2623	-0.67177	0.16121	0.35465	FALSE
ath-miR5015	0.289122	0	0.070744	0.53463	NA	FALSE		0.448182	0	0.12359	0.48339	0.94206	FALSE		0	0	NA	NA	NA	NA		0	0	NA	NA	NA	NA
ath-miR5016	0.363096	0	0.083727	0.49771	NA	FALSE		0	0	NA	NA	NA	NA		0	0	NA	NA	NA	NA		0.386312	0	0.3139	0.28476	NA	FALSE
ath-miR5020a	0.416952	0.22942	0.030829	0.85035	NA	FALSE		0	0.249366	-0.084949	0.56336	0.94206	FALSE		0	0.18571	-0.048125	0.6459	NA	FALSE		0	0.10948	-0.058211	0.74927	NA	FALSE
ath-miR5020b	3.18739	5.48085	-0.32002	0.38922	0.99874	FALSE		3.59494	6.23963	-0.41321	0.34611	0.92468	FALSE		6.58235	4.55556	0.30569	0.43648	NA	FALSE		0.772624	2.85495	-0.54792	0.33776	NA	FALSE
ath-miR5020c	0.833904	0.732382	0.016449	0.93725	NA	FALSE		0	0.819681	-0.19974	0.36002	0.92468	FALSE		0.342082	0.609836	-0.042463	0.83226	NA	FALSE		0	0.391843	-0.16559	0.5722	NA	FALSE
ath-miR5023	0	0	NA	NA	NA	NA		0.224814	0	0.077651	0.58317	0.94374	FALSE		0	0	NA	NA	NA	NA		0	0	NA	NA	NA	NA
ath-miR5024-3p	8.35833	9.16322	-0.091642	0.80637	0.99874	FALSE		5.75148	10.3656	-0.55696	0.17737	0.87851	FALSE		3.84569	7.58308	-0.51198	0.19223	NA	FALSE		2.42482	4.70016	-0.79712	0.16543	NA	FALSE
ath-miR5024-5p	4.92212	4.26876	0.091926	0.80435	0.99874	FALSE		6.99351	4.81483	0.2676	0.53906	0.94206	FALSE		1.53364	3.52874	-0.37745	0.31146	NA	FALSE		1.59872	2.18409	-0.31523	0.58217	NA	FALSE
ath-miR5025	0	0.31285	-0.069736	0.54987	NA	FALSE		0	0.36795	-0.11127	0.50534	0.94206	FALSE		0	0.262803	-0.062961	0.59793	NA	FALSE		0	0.165993	-0.081251	0.70367	NA	FALSE
ath-miR5026	1878.87	1494.69	0.26149	0.3932	0.99874	FALSE		1502.63	1683.78	-0.13852	0.66478	0.99591	FALSE		1622.74	1238.85	0.32259	0.27638	0.67622	FALSE		471.725	776.17	-0.64398	0.060149	0.20979	FALSE
ath-miR5027	0.726193	1.87948	-0.20031	0.45786	NA	FALSE		3.72157	2.06651	0.29748	0.49012	0.94206	FALSE		0.684165	1.53839	-0.15855	0.57752	NA	FALSE		0.772624	0.939241	0.033719	0.94682	NA	FALSE
ath-miR5028	3.03917	3.14932	-0.013985	0.96496	0.99874	FALSE		6.99785	3.47892	0.41431	0.34359	0.92468	FALSE		1.7174	2.56842	-0.1124	0.7097	NA	FALSE		1.21241	1.53626	-0.24937	0.63275	NA	FALSE
ath-miR5029	0	0	NA	NA	NA	NA		0.56533	0	0.22316	0.33476	0.92468	FALSE		0	0	NA	NA	NA	NA		0	0	NA	NA	NA	NA
ath-miR5595a	136.234	122.402	0.12597	0.68475	0.99874	FALSE		147.191	138.21	0.078943	0.80289	0.99591	FALSE		120.946	101.568	0.21171	0.49431	0.8203	FALSE		53.5054	63.7737	-0.19423	0.61458	0.79176	FALSE
ath-miR5629	0.578244	0.31285	0.061909	0.73543	NA	FALSE		0	0.36795	-0.11127	0.50534	0.94206	FALSE		0	0.262803	-0.062961	0.59793	NA	FALSE		0.386312	0.165993	0.19156	0.58664	NA	FALSE
ath-miR5630a	0.416952	0	0.092086	0.47593	NA	FALSE		0	0	NA	NA	NA	NA		0	0	NA	NA	NA	NA		0.758035	0	0.45367	0.17998	NA	FALSE
ath-miR5631	0.416952	0.31285	0.017929	0.91557	NA	FALSE		0	0.36795	-0.11127	0.50534	0.94206	FALSE		0	0.262803	-0.062961	0.59793	NA	FALSE		0	0.165993	-0.081251	0.70367	NA	FALSE
ath-miR5632-3p	2.1046	0.625699	0.23486	0.37347	NA	FALSE		0.674442	0.735899	0.0044866	0.98655	0.99591	FALSE		0.858701	0.525605	0.0627	0.77704	NA	FALSE		0	0.331987	-0.1478	0.59626	NA	FALSE
ath-miR5632-5p	1.93654	1.22131	0.17368	0.5873	NA	FALSE		4.06353	1.39511	0.64271	0.13875	0.87851	FALSE		1.63013	1.01623	0.15471	0.62956	NA	FALSE		1.15894	0.637388	0.42002	0.42423	NA	FALSE
ath-miR5633	7.55817	6.45187	0.1167	0.75561	0.99874	FALSE		2.92773	7.27898	-0.65826	0.13158	0.87851	FALSE		2.22703	5.34052	-0.48284	0.21447	NA	FALSE		0.772624	3.3228	-0.67961	0.23739	NA	FALSE
ath-miR5634	3.40932	1.87948	0.21552	0.52338	0.99874	FALSE		3.38105	2.06651	0.2378	0.58029	0.94374	FALSE		2.73218	1.53839	0.17756	0.59468	NA	FALSE		1.53066	0.939241	0.31096	0.56921	NA	FALSE
ath-miR5635a	5.33251	4.69994	0.057547	0.86779	0.99874	FALSE		6.63981	5.40264	0.1535	0.72557	0.99591	FALSE		2.64491	3.93193	-0.16104	0.65247	NA	FALSE		4.28832	2.50348	0.44298	0.44135	NA	FALSE
ath-miR5637	15.5534	11.4117	0.25473	0.49685	0.99874	FALSE		10.5847	12.7796	-0.16703	0.69383	0.99591	FALSE		11.8537	9.45519	0.20831	0.59209	NA	FALSE		0.772624	5.95268	-1.0541	0.067189	NA	FALSE
ath-miR5639-5p	0.289122	0	0.070744	0.53463	NA	FALSE		0.896364	0	0.2057	0.35381	0.92468	FALSE		0	0	NA	NA	NA	NA		1.21241	0	0.53371	0.13478	NA	FALSE
ath-miR5640	7.51088	6.7555	0.10099	0.78868	0.99874	FALSE		7.77626	7.67662	0.06965	0.87204	0.99591	FALSE		3.7285	5.61391	-0.25071	0.51426	NA	FALSE		5.5542	3.52227	0.29654	0.59461	NA	FALSE
ath-miR5641	0.416952	0.90846	-0.13306	0.57994	NA	FALSE		1.35547	1.02716	0.13952	0.71761	0.99591	FALSE		0.42935	0.753431	-0.091882	0.71893	NA	FALSE		0.386312	0.471395	0.052338	0.90768	NA	FALSE
ath-miR5642a	414.607	416.419	-0.0033035	0.99202	0.99874	FALSE		420.518	470.277	-0.13017	0.70242	0.99591	FALSE		302.118	345.785	-0.14999	0.64934	0.91145	FALSE		124.519	217.704	-0.7003	0.073085	0.23225	FALSE
ath-miR5643a	123.429	99.6931	0.23988	0.45675	0.99874	FALSE		130.628	112.39	0.18918	0.55133	0.94206	FALSE		78.7474	82.6936	-0.050636	0.87033	0.97175	FALSE		45.388	51.9321	-0.12725	0.7531	0.86849	FALSE
ath-miR5644	13.2938	12.4377	0.060754	0.86853	0.99874	FALSE		8.00991	14.1758	-0.55002	0.18576	0.88754	FALSE		3.67116	10.3197	-0.76294	0.051668	NA	FALSE		2.37134	6.41306	-0.79473	0.16063	NA	FALSE
ath-miR5645a	11.3442	12.9037	-0.13208	0.71657	0.99874	FALSE		14.3033	14.558	0.024892	0.94969	0.99591	FALSE		5.02578	10.681	-0.63698	0.10213	NA	FALSE		4.7281	6.6456	-0.3877	0.4651	0.66615	FALSE
ath-miR5645c	1.57344	1.68015	-0.012775	0.96766	NA	FALSE		2.36899	1.89384	0.13261	0.75766	0.99591	FALSE		1.69894	1.38765	0.06141	0.85642	NA	FALSE		0.772624	0.856347	0.10012	0.84879	NA	FALSE
ath-miR5647	0.995196	2.57939	-0.28682	0.36777	NA	FALSE		0.340516	2.95069	-0.66832	0.085084	0.87851	FALSE		0.507389	2.15167	-0.36773	0.24198	NA	FALSE		0	1.36122	-0.60395	0.2135	NA	FALSE
ath-miR5648-3p	0	0	NA	NA	NA	NA		0	0	NA	NA	NA	NA		0.507389	0	0.12666	0.39997	NA	FALSE		0	0	NA	NA	NA	NA
ath-miR5648-5p	1.5601	1.1471	0.042981	0.87077	NA	FALSE		1.47118	1.24683	0.029511	0.93136	0.99591	FALSE		2.45891	0.92855	0.19696	0.49546	NA	FALSE		0.386312	0.547398	-0.027294	0.94667	NA	FALSE
ath-miR5649a	0	0	NA	NA	NA	NA		0.340516	0	0.1044	0.5216	0.94206	FALSE		0	0	NA	NA	NA	NA		0	0	NA	NA	NA	NA
ath-miR5650	0	1.16797	-0.26005	0.22304	NA	FALSE		0	1.35322	-0.40261	0.17071	0.87851	FALSE		0	0.974118	-0.23743	0.28077	NA	FALSE		0	0.607459	-0.29518	0.43422	NA	FALSE
ath-miR5651	40.4267	44.5045	-0.11101	0.73551	0.99874	FALSE		48.219	49.8957	-0.034304	0.91692	0.99591	FALSE		37.6369	36.6891	0.033654	0.92487	0.98092	FALSE		18.6207	22.5999	-0.10692	0.83389	0.91178	FALSE
ath-miR5652	1.01531	0.22942	0.17965	0.42478	NA	FALSE		0.340516	0.249366	0.017153	0.93661	0.99591	FALSE		1.44413	0.18571	0.29325	0.25704	NA	FALSE		0	0.10948	-0.058211	0.74927	NA	FALSE
ath-miR5653	29.2514	20.3844	0.34242	0.32349	0.99874	FALSE		31.2444	22.8639	0.35148	0.30094	0.92468	FALSE		22.2381	16.8097	0.27753	0.41343	0.78367	FALSE		18.7179	10.3624	0.62347	0.15297	0.3418	FALSE
ath-miR5654-3p	35.5109	44.8891	-0.25339	0.44062	0.99874	FALSE		43.0858	50.5531	-0.20672	0.53163	0.94206	FALSE		21.5769	37.078	-0.63457	0.04208	0.2346	TRUE		22.6345	22.9126	-0.055074	0.88569	0.93817	FALSE
ath-miR5654-5p	14.6184	17.6774	-0.18358	0.61356	0.99874	FALSE		23.3611	19.7231	0.16281	0.67708	0.99591	FALSE		12.8112	14.5282	-0.12469	0.73892	NA	FALSE		10.586	8.88126	0.1028	0.83527	0.91178	FALSE
ath-miR5655	1.43227	2.22242	-0.17912	0.59084	NA	FALSE		0.340516	2.51115	-0.65467	0.092882	0.87851	FALSE		0.849471	1.83617	-0.25153	0.44735	NA	FALSE		1.59872	1.13182	0.076633	0.89031	NA	FALSE
ath-miR5656	0.94134	1.39739	-0.088924	0.75308	NA	FALSE		2.49272	1.60258	0.16914	0.66363	0.99591	FALSE		2.47038	1.15983	0.28557	0.41205	NA	FALSE		0.386312	0.716939	-0.084879	0.85456	NA	FALSE
ath-miR5657	0.578244	1.68015	-0.23236	0.41572	NA	FALSE		1.91936	1.89384	-0.0070708	0.98667	0.99591	FALSE		1.79544	1.38765	0.072219	0.82967	NA	FALSE		1.21241	0.856347	-0.053349	0.91832	NA	FALSE
ath-miR5658	0.363096	0.732382	-0.062034	0.74598	NA	FALSE		0.224814	0.819681	-0.13053	0.60163	0.95187	FALSE		0.42935	0.609836	-0.030508	0.88129	NA	FALSE		1.51607	0.391843	0.41357	0.37239	NA	FALSE
ath-miR5659	3.07968	2.6187	0.082943	0.81698	0.99874	FALSE		4.72994	2.99769	0.34706	0.42994	0.94206	FALSE		3.92597	2.17606	0.33546	0.3786	NA	FALSE		1.59872	1.35433	-0.0068666	0.99018	NA	FALSE
ath-miR5661	2.66273	4.63495	-0.30974	0.40293	0.99874	FALSE		2.03506	5.22467	-0.65094	0.13821	0.87851	FALSE		3.07426	3.83366	-0.14975	0.69922	NA	FALSE		2.35676	2.38001	-0.11847	0.83701	NA	FALSE
ath-miR5663-3p	226.522	211.288	0.080347	0.79653	0.99874	FALSE		191.041	239.599	-0.27935	0.36604	0.92586	FALSE		164.747	175.408	-0.072028	0.79193	0.94882	FALSE		80.0442	109.852	-0.35546	0.36542	0.58263	FALSE
ath-miR5663-5p	226.717	212.686	0.073439	0.81491	0.99874	FALSE		192.402	241.201	-0.27984	0.36132	0.92468	FALSE		165.353	176.568	-0.075517	0.78273	0.94882	FALSE		79.6579	110.569	-0.37	0.34462	0.56644	FALSE
ath-miR5664	0.416952	0	0.092086	0.47593	NA	FALSE		0.448182	0	0.12359	0.48339	0.94206	FALSE		0	0	NA	NA	NA	NA		0	0	NA	NA	NA	NA
ath-miR5665	0.706074	1.16797	-0.10203	0.69657	NA	FALSE		1.35403	1.35322	-0.0077293	0.98394	0.99591	FALSE		0.849471	0.974118	-0.032963	0.90677	NA	FALSE		0	0.607459	-0.29518	0.43422	NA	FALSE
ath-miR5666	0	0.771689	-0.19586	0.29991	NA	FALSE		0.905846	0.866682	0.0032143	0.99264	0.99595	FALSE		0	0.634223	-0.17723	0.36213	NA	FALSE		0	0.384952	-0.21339	0.52136	NA	FALSE
ath-miR5996	37.6018	56.2828	-0.45308	0.14493	0.99874	FALSE		40.4611	63.1639	-0.54892	0.057187	0.87851	FALSE		33.766	46.5164	-0.34606	0.285	0.67622	FALSE		24.4711	28.9226	-0.14671	0.74916	0.86849	FALSE
ath-miR5997	2.26617	1.68015	0.09644	0.77446	0.99874	FALSE		2.81861	1.89384	0.25169	0.56057	0.94206	FALSE		0.507389	1.38765	-0.2493	0.40069	NA	FALSE		0	0.856347	-0.45646	0.30809	NA	FALSE
ath-miR5998a	3.60434	1.67093	0.31061	0.35617	0.99874	FALSE		5.63289	1.92353	0.70636	0.10651	0.87851	FALSE		1.19155	1.39824	-0.026565	0.93069	NA	FALSE		0.772624	0.889823	0.071016	0.88627	NA	FALSE
ath-miR5999	0	0.22942	-0.054965	0.59687	NA	FALSE		0.224814	0.249366	-0.0066366	0.9741	0.99591	FALSE		0	0.18571	-0.048125	0.6459	NA	FALSE		0	0.10948	-0.058211	0.74927	NA	FALSE
ath-miR771	0.652218	0.22942	0.10375	0.60747	NA	FALSE		0	0.249366	-0.084949	0.56336	0.94206	FALSE		1.01478	0.18571	0.16477	0.44461	NA	FALSE		0	0.10948	-0.058211	0.74927	NA	FALSE
ath-miR773a	207.349	312.479	-0.49957	0.06929	0.99874	FALSE		233.297	351.879	-0.53418	0.049665	0.87851	TRUE		237.732	258.127	-0.1042	0.67736	0.91516	FALSE		149.269	159.583	-0.095179	0.77557	0.87718	FALSE
ath-miR774a	0.289122	1.05445	-0.16795	0.46691	NA	FALSE		0	1.15794	-0.38164	0.18502	0.88754	FALSE		0	0.862048	-0.22272	0.29891	NA	FALSE		0.758035	0.52436	0.079708	0.86306	NA	FALSE
ath-miR775	353.005	436.812	-0.26995	0.2682	0.99874	FALSE		406.024	493.032	-0.26109	0.25362	0.92468	FALSE		310.822	361.823	-0.19582	0.38334	0.76069	FALSE		202.148	225.658	-0.13608	0.62519	0.79226	FALSE
ath-miR776	0.289122	0	0.070744	0.53463	NA	FALSE		0	0	NA	NA	NA	NA		0	0	NA	NA	NA	NA		0	0	NA	NA	NA	NA
ath-miR777	1.61395	3.33943	-0.2833	0.38559	0.99874	FALSE		3.1482	3.68129	-0.15605	0.71966	0.99591	FALSE		0.858701	2.72974	-0.35165	0.28404	NA	FALSE		0	1.65263	-0.70506	0.16211	NA	FALSE
ath-miR778	0.289122	0.771689	-0.11485	0.59527	NA	FALSE		0.56533	0.866682	-0.10787	0.7468	0.99591	FALSE		0.342082	0.634223	-0.074153	0.74792	NA	FALSE		0	0.384952	-0.21339	0.52136	NA	FALSE
ath-miR779.1	2.8308	4.37544	-0.19335	0.57935	0.99874	FALSE		3.48213	4.89861	-0.26231	0.55063	0.94206	FALSE		4.96145	3.61297	0.23582	0.54666	NA	FALSE		3.51569	2.24394	0.41634	0.46554	NA	FALSE
ath-miR779.2	9.77705	6.8321	0.29957	0.42555	0.99874	FALSE		10.8211	7.68371	0.32557	0.45509	0.94206	FALSE		2.21556	5.66316	-0.55424	0.15344	NA	FALSE		1.59872	3.55554	-0.6318	0.27255	NA	FALSE
ath-miR780.1	1.43227	1.19122	0.052933	0.85994	NA	FALSE		0	1.31841	-0.41724	0.16199	0.87851	FALSE		0.42935	0.981256	-0.131	0.60641	NA	FALSE		0	0.610802	-0.30106	0.42985	NA	FALSE
ath-miR780.2	0	0.54227	-0.14454	0.38075	NA	FALSE		0	0.617316	-0.23768	0.31473	0.92468	FALSE		0	0.448513	-0.13129	0.44062	NA	FALSE		0	0.275473	-0.15906	0.58908	NA	FALSE
ath-miR781a	104.14	96.4067	0.086007	0.78253	0.99874	FALSE		97.6324	108.978	-0.15228	0.54868	0.94206	FALSE		71.9835	79.8125	-0.11964	0.65953	0.91145	FALSE		45.6139	49.5854	-0.033157	0.92955	0.97026	FALSE
ath-miR8121	5.25176	3.88651	0.17787	0.62992	0.99874	FALSE		4.38942	4.32319	0.034757	0.93699	0.99591	FALSE		2.04103	3.20657	-0.19213	0.59717	NA	FALSE		1.15894	1.9984	-0.12264	0.8271	NA	FALSE
ath-miR8165	0.652218	1.05445	-0.093684	0.71745	NA	FALSE		2.47521	1.15794	0.29259	0.4757	0.94206	FALSE		0.42935	0.862048	-0.11105	0.65298	NA	FALSE		0.386312	0.52436	-0.000972	0.99824	NA	FALSE
ath-miR8166	4.61966	6.15306	-0.18604	0.62084	0.99874	FALSE		5.74634	6.90592	-0.094078	0.82863	0.99591	FALSE		7.14708	5.09544	0.25687	0.51321	NA	FALSE		6.68396	3.19363	0.55857	0.31519	NA	FALSE
ath-miR8167a	1.59356	2.12977	-0.085563	0.79509	0.99874	FALSE		2.14562	2.42226	-0.013303	0.97505	0.99591	FALSE		0.42935	1.76966	-0.33367	0.28199	NA	FALSE		1.15894	1.10878	0.20409	0.71051	NA	FALSE
ath-miR8168	0	0.961802	-0.22045	0.26804	NA	FALSE		0	1.06905	-0.34156	0.21502	0.92468	FALSE		2.12829	0.795546	0.32988	0.31767	NA	FALSE		0	0.501323	-0.24995	0.48097	NA	FALSE
ath-miR8169	10.9738	13.4789	-0.13849	0.71138	0.99874	FALSE		13.4042	15.1896	-0.11621	0.78721	0.99591	FALSE		10.4073	11.1933	-0.042263	0.91264	NA	FALSE		7.09945	7.06501	0.0012386	0.99818	0.99917	FALSE
ath-miR8170-3p	3.33534	6.48677	-0.38352	0.30077	0.99874	FALSE		3.2668	7.38026	-0.56334	0.19969	0.92468	FALSE		2.99622	5.40381	-0.31011	0.41706	NA	FALSE		0.772624	3.41968	-0.63936	0.26245	NA	FALSE
ath-miR8170-5p	0.363096	0.732382	-0.062034	0.74598	NA	FALSE		0.224814	0.819681	-0.13053	0.60163	0.95187	FALSE		0	0.609836	-0.12409	0.44831	NA	FALSE		0.386312	0.391843	0.066391	0.86337	NA	FALSE
ath-miR8171	2.73698	2.06037	0.093264	0.76498	0.99874	FALSE		1.35403	2.29857	-0.18741	0.62806	0.97951	FALSE		1.78621	1.7103	0.020196	0.95046	NA	FALSE		1.14435	1.08909	0.075447	0.88462	NA	FALSE
ath-miR8172	11.3107	8.18536	0.23894	0.52382	0.99874	FALSE		9.69128	9.21471	0.070659	0.85765	0.99591	FALSE		5.78798	6.77029	-0.15196	0.69726	NA	FALSE		5.41807	4.20907	0.29594	0.58014	NA	FALSE
ath-miR8173	7.06724	8.12762	-0.082878	0.82591	0.99874	FALSE		7.24018	9.22709	-0.13209	0.76254	0.99591	FALSE		4.19002	6.76708	-0.26564	0.4966	NA	FALSE		4.25914	4.28292	-0.02084	0.97072	NA	FALSE
ath-miR8174	6.1259	3.95591	0.28169	0.4543	0.99874	FALSE		6.31681	4.44688	0.30629	0.47732	0.94206	FALSE		3.31985	3.26594	0.0016216	0.99666	NA	FALSE		1.14435	2.01809	-0.28905	0.6123	NA	FALSE
ath-miR8175	70.7702	75.1664	-0.049116	0.89093	0.99874	FALSE		60.4445	84.9719	-0.40896	0.20566	0.92468	FALSE		75.0259	62.3884	0.22604	0.45606	0.8203	FALSE		66.1616	39.1671	0.63443	0.10192	0.28578	FALSE
ath-miR8176	1.5601	0.31285	0.25149	0.31389	NA	FALSE		0.449628	0.36795	0.039593	0.86742	0.99591	FALSE		0.507389	0.262803	0.051195	0.78421	NA	FALSE		6.83691	0.165993	1.8965	0.00087978	NA	TRUE
ath-miR8177	0.416952	0	0.092086	0.47593	NA	FALSE		0.224814	0	0.077651	0.58317	0.94374	FALSE		0	0	NA	NA	NA	NA		0.758035	0	0.45367	0.17998	NA	FALSE
ath-miR8178	5.11059	2.5144	0.33293	0.3589	0.99874	FALSE		1.79707	2.77272	-0.18279	0.65055	0.99591	FALSE		2.39234	2.0534	0.051364	0.88695	NA	FALSE		1.21241	1.23775	-0.20207	0.70274	NA	FALSE
ath-miR8179	12.023	12.5957	-0.037288	0.92029	0.99874	FALSE		14.7413	14.2146	0.049556	0.89625	0.99591	FALSE		9.22951	10.4466	-0.067264	0.86113	NA	FALSE		8.90459	6.5499	0.31322	0.53905	0.72721	FALSE
ath-miR8180	3.12019	0.54227	0.43161	0.15381	0.99874	FALSE		2.80769	0.617316	0.55534	0.16678	0.87851	FALSE		0.342082	0.448513	-0.022735	0.91542	NA	FALSE		0.386312	0.275473	0.14384	0.72093	NA	FALSE
ath-miR8183	5.75603	4.12277	0.20693	0.57775	0.99874	FALSE		11.596	4.68405	0.87877	0.034935	0.82689	TRUE		2.89973	3.42012	-0.094803	0.80653	NA	FALSE		5.129	2.13112	0.78595	0.16671	NA	FALSE
ath-miR8184	0	0.31285	-0.069736	0.54987	NA	FALSE		0	0.36795	-0.11127	0.50534	0.94206	FALSE		0	0.262803	-0.062961	0.59793	NA	FALSE		0	0.165993	-0.081251	0.70367	NA	FALSE
ath-miR822-3p	622.155	706.256	-0.15543	0.56554	0.99874	FALSE		738.228	796.828	-0.10466	0.63223	0.98094	FALSE		578.902	584.48	-0.011193	0.95624	0.98092	FALSE		215.38	363.33	-0.71319	0.002681	0.034853	TRUE
ath-miR822-5p	285.915	377.056	-0.35834	0.1162	0.99874	FALSE		362.879	425.27	-0.21486	0.35813	0.92468	FALSE		254.755	311.977	-0.25858	0.28847	0.67622	FALSE		143.375	193.838	-0.39981	0.11078	0.29658	FALSE
ath-miR823	27.1925	26.1484	0.055474	0.87267	0.99874	FALSE		39.7831	29.4737	0.37181	0.23385	0.92468	FALSE		13.1602	21.6603	-0.50699	0.14682	0.53273	FALSE		16.2082	13.5308	0.096299	0.83316	0.91178	FALSE
ath-miR824-3p	52.8133	46.4297	0.11301	0.75166	0.99874	FALSE		51.5344	52.3488	-0.017661	0.9625	0.99591	FALSE		46.7836	38.3176	0.2054	0.54262	0.83027	FALSE		14.4102	23.5652	-0.47151	0.32505	0.56003	FALSE
ath-miR824-5p	33.9435	30.9498	0.10175	0.76589	0.99874	FALSE		48.1027	34.8566	0.41625	0.14968	0.87851	FALSE		25.937	25.5809	0.00077109	0.99804	0.99804	FALSE		23.1035	15.8498	0.43634	0.26013	0.48946	FALSE
ath-miR825	88.5787	81.7639	0.097003	0.74756	0.99874	FALSE		63.9872	92.6098	-0.45702	0.12254	0.87851	FALSE		63.1168	67.8755	-0.08138	0.77913	0.94882	FALSE		25.0642	42.5525	-0.62324	0.13245	0.32608	FALSE
ath-miR826a	9.27305	4.95018	0.33738	0.35769	0.99874	FALSE		22.6126	5.45143	0.94891	0.030791	0.82689	TRUE		24.5798	4.05803	1.4003	0.00033153	0.014035	TRUE		268.563	2.48928	5.5136	3.6059e-39	5.1564e-37	TRUE
ath-miR826b	0	0	NA	NA	NA	NA		0	0	NA	NA	NA	NA		0.342082	0	0.097415	0.46487	NA	FALSE		0.386312	0	0.3139	0.28476	NA	FALSE
ath-miR827	292.104	409.418	-0.38014	0.2193	0.99874	FALSE		420.186	463.725	-0.11988	0.69828	0.99591	FALSE		342.844	339.964	0.011557	0.96708	0.98092	FALSE		63.0296	213.359	-1.5569	1.3426e-05	0.00031998	TRUE
ath-miR828	2.40734	1.22131	0.22974	0.47052	NA	FALSE		1.80221	1.39511	0.097084	0.81148	0.99591	FALSE		0.42935	1.01623	-0.1571	0.56302	NA	FALSE		0	0.637388	-0.3493	0.3923	NA	FALSE
ath-miR829-3p.1	0.652218	1.9236	-0.23038	0.41408	NA	FALSE		0.340516	2.13809	-0.41993	0.22246	0.92468	FALSE		0	1.59109	-0.33911	0.18213	NA	FALSE		0	1.00265	-0.42507	0.3229	NA	FALSE
ath-miR829-3p.2	0	0	NA	NA	NA	NA		0	0	NA	NA	NA	NA		1.02625	0	0.23663	0.24172	NA	FALSE		0	0	NA	NA	NA	NA
ath-miR829-5p	11.0679	10.2967	0.086891	0.81518	0.99874	FALSE		18.9024	11.6964	0.43483	0.30201	0.92468	FALSE		9.3811	8.56113	0.090826	0.81272	NA	FALSE		11.3051	5.38481	0.86086	0.086201	0.24683	FALSE
ath-miR830-3p	17.1002	9.80057	0.45858	0.21921	0.99874	FALSE		12.3913	11.2375	0.11501	0.78062	0.99591	FALSE		8.4259	8.16484	0.02839	0.94224	NA	FALSE		5.44725	5.12569	0.17667	0.75105	NA	FALSE
ath-miR830-5p	1.06917	2.53527	-0.31952	0.33431	NA	FALSE		0.899256	2.8791	-0.41251	0.30101	0.92468	FALSE		3.66892	2.09897	0.23118	0.52604	NA	FALSE		0.758035	1.29781	-0.26188	0.6231	NA	FALSE
ath-miR831-3p	0	5.70546	-0.93169	0.0054139	0.23929	TRUE		0.672996	6.46441	-1.0994	0.010335	0.44438	TRUE		4.43336	4.71295	-0.04507	0.9079	NA	FALSE		0.758035	2.89414	-0.6915	0.21839	NA	FALSE
ath-miR833a-3p	11.6195	11.7474	0.0088007	0.98132	0.99874	FALSE		16.3457	13.3408	0.24562	0.51881	0.94206	FALSE		4.69517	9.76308	-0.57308	0.14215	NA	FALSE		3.19744	6.13168	-0.68293	0.22564	NA	FALSE
ath-miR833a-5p	30.1375	44.8177	-0.42719	0.18367	0.99874	FALSE		39.2456	50.3425	-0.31734	0.32849	0.92468	FALSE		22.5206	37.0191	-0.59452	0.053607	0.27232	FALSE		10.4644	22.94	-0.8744	0.039416	0.15657	TRUE
ath-miR833b	10.0055	10.0232	0.017203	0.96359	0.99874	FALSE		16.1195	11.3754	0.38844	0.30758	0.92468	FALSE		3.50361	8.32272	-0.61389	0.11818	NA	FALSE		3.58375	5.21193	-0.4058	0.46908	NA	FALSE
ath-miR835-3p	0.833904	0	0.1624	0.33518	NA	FALSE		0.224814	0	0.077651	0.58317	0.94374	FALSE		0.342082	0	0.097415	0.46487	NA	FALSE		0	0	NA	NA	NA	NA
ath-miR835-5p	6.62312	5.26546	0.16507	0.65489	0.99874	FALSE		2.94235	5.98515	-0.38182	0.37753	0.9357	FALSE		1.19155	4.38758	-0.51446	0.15795	NA	FALSE		0.386312	2.78229	-0.70732	0.20348	NA	FALSE
ath-miR836	0.416952	0	0.092086	0.47593	NA	FALSE		0	0	NA	NA	NA	NA		0.507389	0	0.12666	0.39997	NA	FALSE		0	0	NA	NA	NA	NA
ath-miR837-3p	4.76083	6.37326	-0.15888	0.6698	0.99874	FALSE		4.95331	7.18498	-0.2807	0.51745	0.94206	FALSE		1.69894	5.29174	-0.56305	0.13817	NA	FALSE		0.386312	3.33658	-0.86217	0.12846	NA	FALSE
ath-miR837-5p	0	1.22131	-0.31754	0.17377	NA	FALSE		0.449628	1.39511	-0.25907	0.46207	0.94206	FALSE		0.858701	1.01623	-0.036393	0.89879	NA	FALSE		0	0.637388	-0.3493	0.3923	NA	FALSE
ath-miR838	45.9723	56.1015	-0.19373	0.57673	0.99874	FALSE		64.6255	62.853	0.034528	0.90777	0.99591	FALSE		42.5843	46.2773	-0.092905	0.75937	0.94882	FALSE		31.216	28.5987	0.15857	0.68658	0.82278	FALSE
ath-miR839-5p	3.30817	6.64639	-0.31792	0.37031	0.99874	FALSE		8.66684	7.42707	0.096216	0.81912	0.99591	FALSE		0.936739	5.46293	-0.80837	0.031772	NA	TRUE		3.83394	3.3354	0.24892	0.65999	NA	FALSE
ath-miR840-3p	49.8942	66.839	-0.34003	0.24171	0.99874	FALSE		61.8212	75.4933	-0.25672	0.35166	0.92468	FALSE		52.0323	55.4034	-0.059564	0.84099	0.96221	FALSE		17.0414	34.6272	-0.79251	0.04899	0.18934	TRUE
ath-miR840-5p	104.973	99.154	0.068019	0.80502	0.99874	FALSE		148.175	111.482	0.38245	0.09233	0.87851	FALSE		84.129	82.0045	0.036374	0.88305	0.97175	FALSE		33.7089	51.0307	-0.50152	0.19028	0.39438	FALSE
ath-miR841a-3p	8.224	11.0082	-0.23676	0.52564	0.99874	FALSE		12.1636	12.4097	-0.021431	0.95593	0.99591	FALSE		6.31383	9.1254	-0.28739	0.46417	NA	FALSE		4.57739	5.71659	-0.11406	0.83443	NA	FALSE
ath-miR841a-5p	366.575	424.909	-0.17089	0.57007	0.99874	FALSE		436.143	476.827	-0.1239	0.54311	0.94206	FALSE		359.817	350.784	0.034139	0.88758	0.97175	FALSE		142.724	217.119	-0.5173	0.13216	0.32608	FALSE
ath-miR841b-3p	10.2549	10.9248	-0.056186	0.88038	0.99874	FALSE		11.3815	12.2911	-0.089463	0.82093	0.99591	FALSE		5.70994	9.04831	-0.38717	0.31947	NA	FALSE		4.9637	5.66008	-0.010914	0.98391	NA	FALSE
ath-miR841b-5p	18.0948	26.0457	-0.31512	0.39725	0.99874	FALSE		24.264	28.9498	-0.19526	0.62641	0.97951	FALSE		28.2605	21.3648	0.25467	0.48811	0.8203	FALSE		7.00221	13.0094	-0.69964	0.17725	0.3809	FALSE
ath-miR842	7.41022	8.36585	-0.1119	0.7665	0.99874	FALSE		9.2672	9.36791	-0.016231	0.97048	0.99591	FALSE		10.9147	6.87497	0.34726	0.37258	NA	FALSE		8.54745	4.18485	0.69355	0.19619	0.39438	FALSE
ath-miR843	64.2305	116.94	-0.56247	NA	NA	NA		95.026	129.762	-0.30869	0.45132	0.94206	FALSE		88.2544	95.7919	-0.083384	0.81948	0.96221	FALSE		45.3469	58.0983	-0.27586	0.55405	0.74046	FALSE
ath-miR844-3p	45.6168	46.0535	0.0013862	0.99684	0.99874	FALSE		40.4261	52.1183	-0.29272	0.35528	0.92468	FALSE		31.337	38.2255	-0.21531	0.50521	0.8203	FALSE		12.9865	23.972	-0.69953	0.1289	0.32608	FALSE
ath-miR844-5p	22.5399	17.884	0.23802	0.47487	0.99874	FALSE		19.3965	20.0861	-0.064892	0.86233	0.99591	FALSE		16.6339	14.774	0.11134	0.7474	0.94882	FALSE		6.32682	9.16147	-0.47983	0.34354	0.56644	FALSE
ath-miR845a	143.27	143.287	0.0013748	0.99678	0.99874	FALSE		212.409	160.172	0.33913	0.31011	0.92468	FALSE		178.405	118.247	0.46785	0.1414	0.52972	FALSE		94.5691	73.3825	0.31253	0.4169	0.6479	FALSE
ath-miR845b	11.9959	14.0789	-0.13136	0.71874	0.99874	FALSE		14.4146	15.7946	-0.066647	0.86016	0.99591	FALSE		8.5224	11.645	-0.28999	0.44184	NA	FALSE		1.91697	7.26663	-0.94838	0.090267	NA	FALSE
ath-miR846-3p	119.719	104.633	0.15677	0.58873	0.99874	FALSE		124.95	118.248	0.067242	0.82048	0.99591	FALSE		70.126	86.5394	-0.2555	0.36925	0.74436	FALSE		81.9103	53.5665	0.58279	0.083768	0.24683	FALSE
ath-miR846-5p	179.464	125.553	0.4295	0.13205	0.99874	FALSE		259.057	141.618	0.7404	0.02085	0.62758	TRUE		136.414	104.001	0.33082	0.23713	0.61461	FALSE		80.6201	64.9148	0.32526	0.35645	0.57924	FALSE
ath-miR847	188.013	245.244	-0.28511	0.38573	0.99874	FALSE		289.528	275.978	0.067426	0.73107	0.99591	FALSE		143.797	202.683	-0.45421	0.032879	0.21977	TRUE		173.255	125.641	0.41524	0.11755	0.30562	FALSE
ath-miR848	156.452	147.955	0.069833	0.79208	0.99874	FALSE		204.832	166.489	0.27978	0.17331	0.87851	FALSE		127.93	122.363	0.063809	0.7891	0.94882	FALSE		87.761	76.0721	0.19994	0.4793	0.66615	FALSE
ath-miR849	1.197	0.961802	0.043536	0.87101	NA	FALSE		0.224814	1.06905	-0.24091	0.4251	0.94206	FALSE		0.42935	0.795546	-0.084546	0.72474	NA	FALSE		0.758035	0.501323	0.11132	0.80668	NA	FALSE
ath-miR850	287.034	260.745	0.097213	0.77676	0.99874	FALSE		352.188	293.883	0.20645	0.55736	0.94206	FALSE		419.629	215.339	0.83127	0.0018772	0.0298	TRUE		66.0277	132.866	-0.92125	0.0078773	0.062581	TRUE
ath-miR851-3p	1.70127	0.679041	0.22281	0.42519	NA	FALSE		0.448182	0.77779	-0.11061	0.70145	0.99591	FALSE		1.19155	0.567721	0.17537	0.53051	NA	FALSE		0	0.361915	-0.18947	0.55038	NA	FALSE
ath-miR851-5p	1.48612	2.57939	-0.20439	0.53881	0.99874	FALSE		0.448182	2.95069	-0.64611	0.096394	0.87851	FALSE		1.28805	2.15167	-0.14848	0.6452	NA	FALSE		0	1.36122	-0.60395	0.2135	NA	FALSE
ath-miR852	15.0557	38.2893	-1.0178	0.0017034	0.094114	TRUE		32.9265	43.0564	-0.34789	0.26462	0.92468	FALSE		23.4344	31.6293	-0.31461	0.34907	0.72676	FALSE		20.1416	19.5839	0.065727	0.86526	0.93032	FALSE
ath-miR853	4.095	4.7276	-0.097737	0.79416	0.99874	FALSE		3.81975	5.31356	-0.30468	0.48833	0.94206	FALSE		2.82169	3.90016	-0.19614	0.61345	NA	FALSE		0.386312	2.40305	-0.69277	0.2174	NA	FALSE
ath-miR856	0.289122	0.366191	-0.0058251	0.97169	NA	FALSE		0	0.40984	-0.11895	0.4901	0.94206	FALSE		0	0.304918	-0.070083	0.57732	NA	FALSE		0	0.195922	-0.091934	0.68476	NA	FALSE
ath-miR857	1.14314	2.67204	-0.31049	0.34475	0.99874	FALSE		0.896364	3.03958	-0.55352	0.17024	0.87851	FALSE		1.6209	2.21818	-0.12774	0.72469	NA	FALSE		1.53066	1.38426	0.16814	0.76715	NA	FALSE
ath-miR858a	34.792	62.1099	-0.60022	0.078538	0.99874	FALSE		41.8768	70.7852	-0.60264	0.089189	0.87851	FALSE		75.5492	51.5499	0.43491	0.17735	0.54936	FALSE		13.4431	32.0791	-0.91265	0.051014	0.19197	FALSE
ath-miR858b	14.4908	13.3044	0.068024	0.84982	0.99874	FALSE		10.0384	14.9902	-0.43438	0.2693	0.92468	FALSE		19.0903	10.982	0.52845	0.15163	0.53491	FALSE		4.9637	6.76433	-0.21325	0.68993	0.82278	FALSE
ath-miR859	5.87024	3.64788	0.31321	0.39897	0.99874	FALSE		0.56533	4.10351	-0.76904	0.061993	0.87851	FALSE		1.54287	3.03145	-0.23738	0.50301	NA	FALSE		0.386312	1.9224	-0.48505	0.36633	NA	FALSE
ath-miR860	19.467	17.2676	0.11691	0.73994	0.99874	FALSE		11.8274	19.6275	-0.52617	0.1614	0.87851	FALSE		17.0241	14.343	0.16216	0.65633	0.91145	FALSE		4.97829	8.97974	-0.42237	0.42136	0.6479	FALSE
ath-miR861-3p	15.406	8.13643	0.42993	0.2539	0.99874	FALSE		14.3107	9.11855	0.40046	0.33329	0.92468	FALSE		18.1653	6.68926	0.82302	0.032546	NA	TRUE		16.5022	4.07537	1.4254	0.0057625	0.058043	TRUE
ath-miR861-5p	0.363096	0	0.083727	0.49771	NA	FALSE		0	0	NA	NA	NA	NA		0	0	NA	NA	NA	NA		0	0	NA	NA	NA	NA
ath-miR862-3p	6.05193	6.86218	-0.082495	0.82662	0.99874	FALSE		0.681032	7.76041	-1.3055	0.002787	0.16778	TRUE		3.9145	5.69814	-0.25778	0.51143	NA	FALSE		2.42482	3.58213	-0.52081	0.36563	NA	FALSE
ath-miR862-5p	2.24578	1.95369	0.079058	0.81017	0.99874	FALSE		1.9208	2.21479	-0.015501	0.97024	0.99591	FALSE		1.70817	1.62607	0.03184	0.92676	NA	FALSE		2.28869	1.02923	0.57693	0.30918	NA	FALSE
ath-miR863-3p	2.42746	3.44373	-0.18575	0.6086	0.99874	FALSE		1.68651	3.90626	-0.54527	0.21108	0.92468	FALSE		2.30283	2.8524	-0.12523	0.73421	NA	FALSE		0.772624	1.76921	-0.25175	0.65236	NA	FALSE
ath-miR863-5p	887.259	943.404	-0.077306	0.76277	0.99874	FALSE		713.381	1065.88	-0.54141	0.014471	0.51315	TRUE		774.55	781.002	-0.010744	0.95924	0.98092	FALSE		197.257	485.441	-1.174	0.00019273	0.0039371	TRUE
ath-miR864-3p	1.8291	0.99189	0.1582	0.58189	NA	FALSE		1.5774	1.14574	0.091403	0.80063	0.99591	FALSE		0.507389	0.830523	-0.081453	0.73818	NA	FALSE		0	0.527908	-0.2587	0.47148	NA	FALSE
ath-miR864-5p	4.51195	4.06741	0.076284	0.83235	0.99874	FALSE		2.36899	4.55524	-0.32049	0.45298	0.94206	FALSE		3.7492	3.37849	0.072956	0.84536	NA	FALSE		2.37134	2.14825	0.090977	0.8726	NA	FALSE
ath-miR865-3p	1.50624	0	0.32362	0.15571	NA	FALSE		0	0	NA	NA	NA	NA		0.507389	0	0.12666	0.39997	NA	FALSE		0	0	NA	NA	NA	NA
ath-miR865-5p	51.3469	32.0974	0.4969	0.14163	0.99874	FALSE		39.1855	36.4893	0.10574	0.76337	0.99591	FALSE		35.3776	26.6819	0.24744	0.51527	0.8203	FALSE		7.76024	16.755	-0.86804	0.081264	0.24683	FALSE
ath-miR866-3p	301.624	204.92	0.40868	0.21966	0.99874	FALSE		682.021	228.219	1.22	0.00090754	0.086908	TRUE		336.889	168.508	0.80874	0.0085208	0.09308	TRUE		228.464	103.454	0.99986	0.010913	0.07687	TRUE
ath-miR866-5p	8.22373	5.26065	0.3547	0.34471	0.99874	FALSE		12.9684	5.96057	0.73755	0.073485	0.87851	FALSE		6.23803	4.35926	0.27381	0.48532	NA	FALSE		6.13723	2.712	0.92989	0.09224	NA	FALSE
ath-miR868-3p	0.416952	0.625699	-0.043544	0.81811	NA	FALSE		0	0.735899	-0.18868	0.37516	0.9357	FALSE		0	0.525605	-0.11277	0.47144	NA	FALSE		0	0.331987	-0.1478	0.59626	NA	FALSE
ath-miR868-5p	0.289122	1.77761	-0.25481	0.30799	NA	FALSE		1.01351	2.00731	-0.2216	0.55737	0.94206	FALSE		0.42935	1.48247	-0.19568	0.4573	NA	FALSE		0	0.94968	-0.38833	0.34992	NA	FALSE
ath-miR869.2	0.578244	1.59672	-0.2129	0.44499	NA	FALSE		2.25987	1.77525	0.095268	0.82116	0.99591	FALSE		0	1.31056	-0.36487	0.16774	NA	FALSE		1.21241	0.799833	-0.029092	0.95487	NA	FALSE
ath-miR870-3p	5.70895	4.62092	0.11374	0.76152	0.99874	FALSE		6.62599	5.22978	0.10806	0.80474	0.99591	FALSE		4.45182	3.81593	0.085856	0.82432	NA	FALSE		0.758035	2.34319	-0.57309	0.30304	NA	FALSE
novel_24	51.2181	39.6356	0.23679	0.50853	0.99874	FALSE		74.8715	44.1689	0.53229	0.17804	0.87851	FALSE		36.6791	32.6034	0.12368	0.72379	0.94882	FALSE		43.5488	20.0305	0.96954	0.011945	0.077641	TRUE
novel_40	14.0673	11.745	0.15198	0.67454	0.99874	FALSE		19.1169	13.1751	0.36861	0.33512	0.92468	FALSE		7.95767	9.69633	-0.15906	0.67792	NA	FALSE		1.91697	6.00466	-0.79349	0.15698	NA	FALSE
novel_47	4.41785	7.36955	-0.36479	0.333	0.99874	FALSE		5.63144	8.27645	-0.40684	0.33851	0.92468	FALSE		4.5872	6.08336	-0.23958	0.54196	NA	FALSE		2.81113	3.76072	-0.45362	0.42848	NA	FALSE
novel_50	3.13354	3.12166	0.015024	0.96694	0.99874	FALSE		7.12158	3.568	0.52184	0.23531	0.92468	FALSE		2.40157	2.60019	-0.016167	0.9646	NA	FALSE		4.17649	1.63669	0.67237	0.2427	NA	FALSE
novel_69	37.5137	31.0986	0.2063	0.54815	0.99874	FALSE		49.0572	35.2321	0.39397	0.24932	0.92468	FALSE		28.0102	25.8235	0.10772	0.74529	0.94882	FALSE		19.6921	16.2038	0.3373	0.46646	0.66615	FALSE
novel_74	3.80615	3.02901	0.0993	0.77156	0.99874	FALSE		1.81169	3.47911	-0.23714	0.54769	0.94206	FALSE		2.72295	2.53369	0.031111	0.92985	NA	FALSE		0	1.61365	-0.58388	0.21763	NA	FALSE
(1) sRNA: miRNA mature body id.
(2) Group1: The average value of read count after normalization of the samples of experimental condition 1.
(3) Group2: The average value of the read count after the sample of the experimental condition 2 is normalized.
(4) log2FoldChange: log2FoldChange obtained by shrinkage method.
(5) pval: p value
(6) padj: The corrected pvalue. The smaller the padj, the more significant the difference in miRNA expression.

## Sheet: Table S5
Supplementary Table 5. Sequencing sRNAs matched to the potential miRNAs.
>novel_24
total read count 709
novel_24* read count 26
novel_24 read count 661
remaining read count 22
exp MMMMMMMMMMMMMMMMMMMMMffffffffffffffffffffffffffffffffffffffffffffffffffffffffffffffffffffffffffffffffffffffffffffffffffffffffffffffffffffffffffffffffffffffffffffffffffffffffffffffffffffffffffffffffffffffffffffffffffffffffffffffffffffffffffffffffffffffffffffffffff*********************
pri_seq accagucaaccauagagucucuuucaauaguugugguucuuaucuuuguuugagugagcaaaaagaauaaguuuuuuuacaauccuauuugauaacuucaacagaaauaugaguuauagauuugaugaaguaaagguauuucugauaaucuauaauucaucauagacagaaauguagucuuauacauguaaaguuaucaaaugggcucauggaaaaacuuauuccuuuuacuuaaucaaacaaaacuaaagaccacaacgaagagacucuauguagacuggacu
pri_struct .((((((...((((((((((((((.....(((((((((.(((..(((((((((.((((.((((.(((((((((((((((....(((((((((((((((..(((.....((((((((((((((....((((((....))))))....))))))))))))))...((((.........))))......))).)))))))))))))))....))))))))))))))).)))).)))).)))))))))..))).)))))))))))))))))))))))..))))))...	#MM	+/-
AtPc24h3_716392_x1 accagucaaccauagagu..........................................................................................................................................................................................................................................................................	0	+
AtPc3h1_455220_x5 accagucaaccauagagu..........................................................................................................................................................................................................................................................................	0	+
AtPc0h3_906079_x3 accagucaaccauagaguc.........................................................................................................................................................................................................................................................................	0	+
AtPc0h2_755336_x1 accagucaaccauagaguc.........................................................................................................................................................................................................................................................................	0	+
AtPc12h2_663516_x1 accagucaaccauagaguc.........................................................................................................................................................................................................................................................................	0	+
AtPc6h1_836044_x1 accagucaaccauagaguc.........................................................................................................................................................................................................................................................................	0	+
AtPc12h3_147378_x1 accagucaaccauagagucu........................................................................................................................................................................................................................................................................	0	+
AtPc0h2_177240_x2 accagucaaccauagagucu........................................................................................................................................................................................................................................................................	0	+
AtPc6h3_212426_x2 accagucaaccauagagucu........................................................................................................................................................................................................................................................................	0	+
AtPc3h3_201447_x1 accagucaaccauagagucu........................................................................................................................................................................................................................................................................	0	+
AtPc24h1_153840_x1 accagucaaccauagagucu........................................................................................................................................................................................................................................................................	0	+
AtPc6h2_170048_x2 accagucaaccauagagucu........................................................................................................................................................................................................................................................................	0	+
AtPc12h1_196457_x2 accagucaaccauagagucu........................................................................................................................................................................................................................................................................	0	+
AtPc24h3_140976_x1 accagucaaccauagagucu........................................................................................................................................................................................................................................................................	0	+
AtPc12h2_182127_x3 accagucaaccauagagucu........................................................................................................................................................................................................................................................................	0	+
AtPc12h3_734292_x16 accagucaaccauagagucuc.......................................................................................................................................................................................................................................................................	0	+
AtPc0h1_799097_x79 accagucaaccauagagucuc.......................................................................................................................................................................................................................................................................	0	+
AtPc0h3_1054014_x16 accagucaaccauagagucuc.......................................................................................................................................................................................................................................................................	0	+
AtPc6h2_844234_x91 accagucaaccauagagucuc.......................................................................................................................................................................................................................................................................	0	+
AtPc3h2_1032148_x38 accagucaaccauagagucuc.......................................................................................................................................................................................................................................................................	0	+
AtPc12h2_420476_x48 accagucaaccauagagucuc.......................................................................................................................................................................................................................................................................	0	+
AtPc24h1_339702_x10 accagucaaccauagagucuc.......................................................................................................................................................................................................................................................................	0	+
AtPc3h1_905949_x73 accagucaaccauagagucuc.......................................................................................................................................................................................................................................................................	0	+
AtPc6h3_1051639_x58 accagucaaccauagagucuc.......................................................................................................................................................................................................................................................................	0	+
AtPc24h2_692054_x36 accagucaaccauagagucuc.......................................................................................................................................................................................................................................................................	0	+
AtPc6h1_1142048_x44 accagucaaccauagagucuc.......................................................................................................................................................................................................................................................................	0	+
AtPc12h1_974120_x20 accagucaaccauagagucuc.......................................................................................................................................................................................................................................................................	0	+
AtPc3h3_999234_x26 accagucaaccauagagucuc.......................................................................................................................................................................................................................................................................	0	+
AtPc0h2_878511_x28 accagucaaccauagagucuc.......................................................................................................................................................................................................................................................................	0	+
AtPc24h3_702814_x18 accagucaaccauagagucuc.......................................................................................................................................................................................................................................................................	0	+
AtPc0h1_429713_x7 accagucaaccauagagucucu......................................................................................................................................................................................................................................................................	0	+
AtPc0h3_566425_x5 accagucaaccauagagucucu......................................................................................................................................................................................................................................................................	0	+
AtPc12h3_394359_x1 accagucaaccauagagucucu......................................................................................................................................................................................................................................................................	0	+
AtPc0h2_472788_x2 accagucaaccauagagucucu......................................................................................................................................................................................................................................................................	0	+
AtPc6h3_565422_x6 accagucaaccauagagucucu......................................................................................................................................................................................................................................................................	0	+
AtPc24h3_377492_x1 accagucaaccauagagucucu......................................................................................................................................................................................................................................................................	0	+
AtPc24h2_371633_x1 accagucaaccauagagucucu......................................................................................................................................................................................................................................................................	0	+
AtPc6h2_453506_x3 accagucaaccauagagucucu......................................................................................................................................................................................................................................................................	0	+
AtPc6h1_613263_x1 accagucaaccauagagucucu......................................................................................................................................................................................................................................................................	0	+
AtPc0h3_510501_x1 accagucaaccauagagucucuu.....................................................................................................................................................................................................................................................................	0	+
AtPc6h2_408373_x3 accagucaaccauagagucucuu.....................................................................................................................................................................................................................................................................	0	+
AtPc3h1_438457_x1 accagucaaccauagagucucuu.....................................................................................................................................................................................................................................................................	0	+
AtPc3h2_499963_x1 accagucaaccauagagucucuu.....................................................................................................................................................................................................................................................................	0	+
AtPc3h3_245455_x1 .......................................................................................................................................................................................................aaugggcucauggaaaaacuuauu.............................................................	0	+
AtPc12h2_346719_x2 .........................................................................................................................................................................................................ugggcucauggaaaaacuuauucc...........................................................	0	+
AtPc3h1_347238_x1 .........................................................................................................................................................................................................ugggcucauggaaaaacuuauucc...........................................................	0	+
AtPc3h1_856927_x1 .........................................................................................................................................................................................................................................aaucaaacaaaacuaaagaccaca...........................	0	+
AtPc6h3_715236_x1 .........................................................................................................................................................................................................................................................agaccacaacgaagagacucuaug...........	0	+
AtPc3h3_458757_x1 ................................................................................................................................................................................................................................................................aacgaagagacucuauguagacug....	0	+
AtPc0h1_366716_x3 ................................................................................................................................................................................................................................................................aacgaagagacucuauguagacug....	0	+
AtPc0h3_305534_x1 ................................................................................................................................................................................................................................................................aacgaagagacucuauguagacug....	0	+
AtPc3h2_474015_x1 ................................................................................................................................................................................................................................................................aacgaagagacucuauguagacug....	0	+
AtPc0h2_118328_x1 ................................................................................................................................................................................................................................................................aacgaagagacucuauguagacug....	0	+
AtPc3h1_415655_x2 ................................................................................................................................................................................................................................................................aacgaagagacucuauguagacug....	0	+
AtPc12h1_447515_x2 ................................................................................................................................................................................................................................................................aacgaagagacucuauguagacug....	0	+
AtPc12h1_238793_x1 ................................................................................................................................................................................................................................................................aacgaagagacucuauguagacugg...	0	+
AtPc3h3_853594_x1 .................................................................................................................................................................................................................................................................acgaagagacucuauguagacug....	0	+
AtPc0h2_484649_x1 .................................................................................................................................................................................................................................................................acgaagagacucuauguagacugg...	0	+
AtPc3h3_550341_x1 .................................................................................................................................................................................................................................................................acgaagagacucuauguagacugg...	0	+
AtPc12h3_457864_x1 .................................................................................................................................................................................................................................................................acgaagagacucuauguagacugg...	0	+
AtPc3h1_468400_x2 .....................................................................................................................................................................................................................................................................agagacucuauguagacug....	0	+
AtPc0h2_369138_x1 .......................................................................................................................................................................................................................................................................agacucuauguagacugga..	0	+
AtPc6h2_354119_x1 .......................................................................................................................................................................................................................................................................agacucuauguagacugga..	0	+
AtPc0h2_308839_x1 .......................................................................................................................................................................................................................................................................agacucuauguagacuggacu	0	+
AtPc3h2_362720_x4 .......................................................................................................................................................................................................................................................................agacucuauguagacuggacu	0	+
AtPc24h3_246068_x1 .......................................................................................................................................................................................................................................................................agacucuauguagacuggacu	0	+
AtPc6h3_369858_x2 .......................................................................................................................................................................................................................................................................agacucuauguagacuggacu	0	+
AtPc6h2_296458_x6 .......................................................................................................................................................................................................................................................................agacucuauguagacuggacu	0	+
AtPc3h1_317855_x1 .......................................................................................................................................................................................................................................................................agacucuauguagacuggacu	0	+
AtPc0h1_806507_x3 .......................................................................................................................................................................................................................................................................agacucuauguagacuggacu	0	+
AtPc6h3_26968_x2 ........................................................................................................................................................................................................................................................................gacucuauguagacuggacu	0	+
AtPc24h3_17964_x2 ........................................................................................................................................................................................................................................................................gacucuauguagacuggacu	0	+
>novel_40
total read count 178
novel_40 read count 161
novel_40* read count 2
remaining read count 15
exp MMMMMMMMMMMMMMMMMMMMMMMMfffffffffffffffffffffffffffffffffffffffffffffffffffffffffffffffffffffffffffffffffffffffffffffffffffffffffffffffffffffffffffffffffffffffffffffffffffffffffffffffffffffffffffffffffffffffffffffffffffffffffffffffffffffffffffffffffffffffffffffffffffffff************************
pri_seq aaaggacagauuacaagauacgugauacaaagucuuuugaagccuaauuuuaaaauaaacucaauuacacaaagaagauacguaagagacacguguuugaugcuaaaaccuaauggauucauguggcacaagcgagaaaaccgccggaacaccuuugguugcucaccgccaaaucuucaauuugcugucacguccgacgacggucguaaccaccaggugaaagcuucaauucacgcucuuggagacauccuccuaaagauauuaccgccgcauaucaaauuggaucuguuguuuc
pri_struct (((.((((((((.(((((((.(((.(((...(((((((......(((((.............))))).....)))))))..)))((((...((((.((((.(((...((((..(((....((((((((((((((.((.(((((..((....))..)))))..))..)))............))).)))))))).((((....))))...)))..))))...))).))))..)))))))).((((.....))))...............))).))))...))))))))))).))).	#MM	+/-
AtPc12h1_519041_x2 aaaggacagauuacaagauacgug...............................................................................................................................................................................................................................................................................	0	+
AtPc0h3_1036965_x9 aaaggacagauuacaagauacgug...............................................................................................................................................................................................................................................................................	0	+
AtPc3h2_1015524_x10 aaaggacagauuacaagauacgug...............................................................................................................................................................................................................................................................................	0	+
AtPc6h3_1034646_x20 aaaggacagauuacaagauacgug...............................................................................................................................................................................................................................................................................	0	+
AtPc3h3_532481_x12 aaaggacagauuacaagauacgug...............................................................................................................................................................................................................................................................................	0	+
AtPc24h3_374352_x1 aaaggacagauuacaagauacgug...............................................................................................................................................................................................................................................................................	0	+
AtPc12h3_391077_x9 aaaggacagauuacaagauacgug...............................................................................................................................................................................................................................................................................	0	+
AtPc0h2_468818_x9 aaaggacagauuacaagauacgug...............................................................................................................................................................................................................................................................................	0	+
AtPc0h1_785964_x18 aaaggacagauuacaagauacgug...............................................................................................................................................................................................................................................................................	0	+
AtPc3h1_482859_x17 aaaggacagauuacaagauacgug...............................................................................................................................................................................................................................................................................	0	+
AtPc24h2_368524_x2 aaaggacagauuacaagauacgug...............................................................................................................................................................................................................................................................................	0	+
AtPc12h2_891535_x7 aaaggacagauuacaagauacgug...............................................................................................................................................................................................................................................................................	0	+
AtPc6h1_608200_x12 aaaggacagauuacaagauacgug...............................................................................................................................................................................................................................................................................	0	+
AtPc6h2_449695_x21 aaaggacagauuacaagauacgug...............................................................................................................................................................................................................................................................................	0	+
AtPc0h2_506853_x1 .aaggacagauuacaagauacguga..............................................................................................................................................................................................................................................................................	0	+
AtPc6h3_442081_x2 .aaggacagauuacaagauacguga..............................................................................................................................................................................................................................................................................	0	-
AtPc0h3_607261_x1 .aaggacagauuacaagauacguga..............................................................................................................................................................................................................................................................................	0	+
AtPc24h2_370206_x1 ..aggacagauuacaagauacgugau.............................................................................................................................................................................................................................................................................	0	+
AtPc12h2_540814_x2 ..aggacagauuacaagauacgugau.............................................................................................................................................................................................................................................................................	0	-
AtPc0h2_525442_x1 ..aggacagauuacaagauacgugau.............................................................................................................................................................................................................................................................................	0	-
AtPc0h1_428010_x1 ..aggacagauuacaagauacgugau.............................................................................................................................................................................................................................................................................	0	+
AtPc6h2_575287_x1 ..aggacagauuacaagauacgugau.............................................................................................................................................................................................................................................................................	0	+
AtPc6h3_628208_x1 ..aggacagauuacaagauacgugau.............................................................................................................................................................................................................................................................................	0	-
AtPc0h1_740543_x1 ....gacagauuacaagauacguga..............................................................................................................................................................................................................................................................................	0	-
AtPc6h3_970749_x1 .......agauuacaagauacgugauacaaa........................................................................................................................................................................................................................................................................	0	-
AtPc0h2_810918_x1 .......agauuacaagauacgugauacaaa........................................................................................................................................................................................................................................................................	0	-
AtPc0h2_394560_x1 ........gauuacaagauacgugauacaaa........................................................................................................................................................................................................................................................................	0	-
AtPc3h3_743277_x1 ..............aagauacgugauacaaagucuuuu.................................................................................................................................................................................................................................................................	0	-
AtPc6h1_157364_x1 ................gauacgugauacaaagucuuuuga...............................................................................................................................................................................................................................................................	0	-
AtPc0h3_87856_x1 .................auacgugauacaaagucuuuuga...............................................................................................................................................................................................................................................................	0	+
AtPc0h3_117611_x1 ..................uacgugauacaaagucuuuugaag.............................................................................................................................................................................................................................................................	0	+
AtPc3h3_207760_x4 ...................acgugauacaaagucuuuugaagc............................................................................................................................................................................................................................................................	0	+
AtPc0h2_734420_x1 .........................................................................gaagauacguaagagacacguguu......................................................................................................................................................................................................	0	-
AtPc3h1_586727_x1 ................................................................................cguaagagacacguguuugaugcu...............................................................................................................................................................................................	0	-
AtPc6h1_1094032_x1 ........................................................................................acacguguuugaugcuaaaaccua.......................................................................................................................................................................................	0	-
AtPc3h1_659288_x1 .........................................................................................................................................................................................................................................................cuccuaaagauauuaccgccgcau......................	0	-
AtPc12h3_652288_x1 ...............................................................................................................................................................................................................................................................................auaucaaauuggaucuguuguuuc	0	+
AtPc3h2_298050_x1 ...............................................................................................................................................................................................................................................................................auaucaaauuggaucuguuguuuc	0	+
>novel_47
total read count 74
novel_47* read count 1
novel_47 read count 68
remaining read count 5
exp MMMMMMMMMMMMMMMMMMMMMMMMfffffffffffffffffffffffffffffffffffffffffffffffffffffffffffffffffffffffffffffffffffffffffffffffff************************
pri_seq auuugaugaacucgcaauuagacguaaauuaggaaauuuuugauguaaaaaaucuuaauugauuugauugaugcacagcuucaucgaggcuaguugaagcgaagucuagacucuuaaagacguuaauugcgagucgagagaauga
pri_struct ((((..(..((((((((((.(((((...((((((...............(((((......)))))((((..(((((((((((...)))))).))....))).)))).....))))))..)))))))))))))))..)..))))..	#MM	+/-
AtPc12h3_763220_x2 auuugaugaacucgcaauuagacg.........................................................................................................................	0	+
AtPc0h3_1095064_x6 auuugaugaacucgcaauuagacg.........................................................................................................................	0	+
AtPc6h1_347516_x4 auuugaugaacucgcaauuagacg.........................................................................................................................	0	+
AtPc6h2_877193_x6 auuugaugaacucgcaauuagacg.........................................................................................................................	0	+
AtPc24h1_369268_x2 auuugaugaacucgcaauuagacg.........................................................................................................................	0	+
AtPc12h2_274590_x2 auuugaugaacucgcaauuagacg.........................................................................................................................	0	+
AtPc3h2_1072405_x4 auuugaugaacucgcaauuagacg.........................................................................................................................	0	+
AtPc3h1_941276_x2 auuugaugaacucgcaauuagacg.........................................................................................................................	0	+
AtPc0h2_912961_x4 auuugaugaacucgcaauuagacg.........................................................................................................................	0	+
AtPc12h1_1012095_x5 auuugaugaacucgcaauuagacg.........................................................................................................................	0	+
AtPc0h1_830380_x8 auuugaugaacucgcaauuagacg.........................................................................................................................	0	+
AtPc6h3_1092685_x3 auuugaugaacucgcaauuagacg.........................................................................................................................	0	+
AtPc3h3_1038240_x4 auuugaugaacucgcaauuagacg.........................................................................................................................	0	+
AtPc3h2_115380_x1 .uuugaugaacucgcaauuagacg.........................................................................................................................	0	+
AtPc0h3_118189_x1 .uuugaugaacucgcaauuagacg.........................................................................................................................	0	+
AtPc6h1_247665_x1 .uuugaugaacucgcaauuagacgu........................................................................................................................	0	+
AtPc0h1_172506_x5 .uuugaugaacucgcaauuagacgu........................................................................................................................	0	+
AtPc3h2_452390_x2 ..uugaugaacucgcaauuagacgu........................................................................................................................	0	+
AtPc24h2_751369_x1 ...ugaugaacucgcaauuagacg.........................................................................................................................	0	+
AtPc6h1_264125_x1 ...ugaugaacucgcaauuagacgu........................................................................................................................	0	+
AtPc0h2_417658_x2 ...ugaugaacucgcaauuagacgua.......................................................................................................................	0	+
AtPc12h1_741823_x1 ...ugaugaacucgcaauuagacgua.......................................................................................................................	0	+
AtPc6h3_719705_x1 ....gaugaacucgcaauuagacgua.......................................................................................................................	0	+
AtPc0h1_306447_x1 ......ugaacucgcaauuagacguaaauu...................................................................................................................	0	-
AtPc12h1_13751_x1 .........acucgcaauuagacguaaauuagg................................................................................................................	0	+
AtPc3h3_1018139_x1 ...............aauuagacguaaauuaggaaauuu..........................................................................................................	0	+
AtPc3h1_635499_x2 ...................................................................................ucgaggcuaguugaagcga...........................................	0	+
AtPc6h3_986227_x1 .........................................................................................................................guuaauugcgagucgagagaauga	0	+
>novel_50
total read count 59
novel_50 read count 54
novel_50* read count 1
remaining read count 4
exp *********************fffffffffffffffffffffffffffffffffffffffffffffffffffffffffffffffffffffffffffffffffffffffffffffffffffffffffffffffffffffffffffffffffffffffffffffffffffffffffffffffffffffffffffffffffffffffffffffffffffffffffffffffffffffffffMMMMMMMMMMMMMMMMMMMMM
pri_seq aaggcacaauauauggcaauguuuugcuuaagcuaaaugucuaaacauuaagaguuuuaacauguuucuucccuaagaguucaaaacuuuucaacacuuaaaagcuuuuucaagccuaauacaaucauucguuuuguuguauuagaauuguugaguuuugaaaaauucugaacuuuuuguuaaggaaucuaucaaucuuaauguuucuuuggacauuuaauuuggcuuaagaaaaacguugucauaucuuguaccuuca
pri_struct ((((.((((.(((((((((((((((.(((((((((((((((((((((((((((..........(((((((..(.(((((((((.((.(((((((.((((((..((((....))))(((((((((.((.......))))))))))).....)))))).))))))).)).))))))))).)..))))))).......)))))))))....)))))))).....)))))))))).))))))))))))))).)))).))))..	#MM	+/-
AtPc0h3_294299_x1 aaggcacaauauauggcaaug..............................................................................................................................................................................................................................................	0	+
AtPc0h1_102560_x1 .....................................................................................................................................................................................aaggaaucuaucaaucuuaauguu......................................................	0	+
AtPc3h2_1037508_x1 ..............................................................................................................................................................................................................................uggcuuaagaaaaacguuguc................	0	+
AtPc6h2_441994_x1 ..........................................................................................................................................................................................................................................aacguugucauaucuuguaccuuc.	0	+
AtPc0h1_30082_x1 ...........................................................................................................................................................................................................................................acguugucauaucuuguaccuuca	0	+
AtPc0h3_672973_x1 ..............................................................................................................................................................................................................................................uugucauaucuuguaccuuc.	0	+
AtPc3h2_572649_x4 ..............................................................................................................................................................................................................................................uugucauaucuuguaccuuca	0	+
AtPc12h3_407270_x4 ..............................................................................................................................................................................................................................................uugucauaucuuguaccuuca	0	+
AtPc3h3_554277_x3 ..............................................................................................................................................................................................................................................uugucauaucuuguaccuuca	0	+
AtPc12h2_502183_x2 ..............................................................................................................................................................................................................................................uugucauaucuuguaccuuca	0	+
AtPc0h1_443793_x2 ..............................................................................................................................................................................................................................................uugucauaucuuguaccuuca	0	+
AtPc24h3_389941_x5 ..............................................................................................................................................................................................................................................uugucauaucuuguaccuuca	0	+
AtPc6h1_633035_x13 ..............................................................................................................................................................................................................................................uugucauaucuuguaccuuca	0	+
AtPc0h3_584780_x4 ..............................................................................................................................................................................................................................................uugucauaucuuguaccuuca	0	+
AtPc6h3_583569_x8 ..............................................................................................................................................................................................................................................uugucauaucuuguaccuuca	0	+
AtPc24h2_383843_x1 ..............................................................................................................................................................................................................................................uugucauaucuuguaccuuca	0	+
AtPc3h1_502784_x2 ..............................................................................................................................................................................................................................................uugucauaucuuguaccuuca	0	+
AtPc0h2_488126_x3 ..............................................................................................................................................................................................................................................uugucauaucuuguaccuuca	0	+
AtPc6h2_468262_x2 ..............................................................................................................................................................................................................................................uugucauaucuuguaccuuca	0	+
>novel_69
total read count 488
novel_69* read count 12
novel_69 read count 471
remaining read count 5
exp *********************ffffffffffffffffffffffffffffffffffffMMMMMMMMMMMMMMMMMMMMM
pri_seq agcaaaguuucaaaccauauucauacgauucauuauguuagcaacaagaaauaugaauaugguuugaaacuuugcuuc
pri_struct (((((((((((((((((((((((((...(((....((((...)))).))).)))))))))))))))))))))))))..	#MM	+/-
AtPc24h2_72118_x2 agcaaaguuucaaaccaua...........................................................	0	-
AtPc6h2_417439_x1 agcaaaguuucaaaccauauu.........................................................	0	-
AtPc0h3_521497_x2 agcaaaguuucaaaccauauu.........................................................	0	-
AtPc24h2_341846_x1 agcaaaguuucaaaccauauu.........................................................	0	-
AtPc6h1_564893_x1 agcaaaguuucaaaccauauu.........................................................	0	-
AtPc6h2_579564_x1 .gcaaaguuucaaaccauauucaua.....................................................	0	-
AtPc12h3_15720_x1 ..caaaguuucaaaccauauuca.......................................................	0	-
AtPc0h3_22454_x2 ..caaaguuucaaaccauauuca.......................................................	0	-
AtPc0h2_410287_x1 ...aaaguuucaaaccauauucau......................................................	0	-
AtPc6h2_579564_x1 ...................................................uaugaauaugguuugaaacuuugc...	0	+
AtPc0h2_410287_x1 ....................................................augaauaugguuugaaacuuu.....	0	+
AtPc12h3_15720_x1 .....................................................ugaauaugguuugaaacuuug....	0	+
AtPc0h3_22454_x2 .....................................................ugaauaugguuugaaacuuug....	0	+
AtPc6h2_417439_x1 .......................................................aauaugguuugaaacuuugcu..	0	+
AtPc24h2_341846_x1 .......................................................aauaugguuugaaacuuugcu..	0	+
AtPc0h3_521497_x2 .......................................................aauaugguuugaaacuuugcu..	0	+
AtPc6h1_564893_x1 .......................................................aauaugguuugaaacuuugcu..	0	+
AtPc12h2_391703_x3 ........................................................auaugguuugaaacuuugcuu.	0	+
AtPc6h1_447259_x1 ........................................................auaugguuugaaacuuugcuu.	0	+
AtPc0h3_456875_x1 ........................................................auaugguuugaaacuuugcuu.	0	+
AtPc24h2_298974_x1 ........................................................auaugguuugaaacuuugcuu.	0	+
AtPc24h2_72118_x2 .........................................................uaugguuugaaacuuugcu..	0	+
AtPc0h1_582346_x27 .........................................................uaugguuugaaacuuugcuuc	0	+
AtPc24h2_673874_x25 .........................................................uaugguuugaaacuuugcuuc	0	+
AtPc3h3_727809_x17 .........................................................uaugguuugaaacuuugcuuc	0	+
AtPc24h3_511418_x8 .........................................................uaugguuugaaacuuugcuuc	0	+
AtPc24h1_133109_x2 .........................................................uaugguuugaaacuuugcuuc	0	+
AtPc0h3_768389_x33 .........................................................uaugguuugaaacuuugcuuc	0	+
AtPc12h2_474264_x24 .........................................................uaugguuugaaacuuugcuuc	0	+
AtPc3h1_660255_x40 .........................................................uaugguuugaaacuuugcuuc	0	+
AtPc6h3_1109824_x64 .........................................................uaugguuugaaacuuugcuuc	0	+
AtPc12h3_534551_x26 .........................................................uaugguuugaaacuuugcuuc	0	+
AtPc6h2_615079_x48 .........................................................uaugguuugaaacuuugcuuc	0	+
AtPc0h2_640723_x36 .........................................................uaugguuugaaacuuugcuuc	0	+
AtPc12h1_709649_x15 .........................................................uaugguuugaaacuuugcuuc	0	+
AtPc3h2_1089450_x55 .........................................................uaugguuugaaacuuugcuuc	0	+
AtPc6h1_831893_x34 .........................................................uaugguuugaaacuuugcuuc	0	+
AtPc6h3_155587_x2 ..........................................................augguuugaaacuuugcuuc	0	+
AtPc0h1_117612_x2 ..........................................................augguuugaaacuuugcuuc	0	+
>novel_74
total read count 32
novel_74 read count 31
novel_74* read count 1
remaining read count 0
exp MMMMMMMMMMMMMMMMMMMMMMMMffffffffffffffffffffffffffffffff********************
pri_seq auuaugaucaguuuuuagacaagcccaaaaaacugaaggguuuauuuuggauuuguccaaaaacugaccauaacua
pri_struct .(((((.(((((((((.((((((.((((((((((....))))..)))))).)))))).))))))))).)))))...	#MM	+/-
AtPc0h3_839189_x3 auuaugaucaguuuuuagacaagc....................................................	0	+
AtPc12h3_96127_x2 auuaugaucaguuuuuagacaagc....................................................	0	+
AtPc12h2_325660_x1 auuaugaucaguuuuuagacaagc....................................................	0	+
AtPc3h3_131704_x6 auuaugaucaguuuuuagacaagc....................................................	0	+
AtPc3h1_119254_x1 auuaugaucaguuuuuagacaagc....................................................	0	+
AtPc6h3_138967_x2 auuaugaucaguuuuuagacaagc....................................................	0	+
AtPc6h1_150865_x4 auuaugaucaguuuuuagacaagc....................................................	0	+
AtPc12h1_128402_x3 auuaugaucaguuuuuagacaagc....................................................	0	+
AtPc0h2_115842_x4 auuaugaucaguuuuuagacaagc....................................................	0	+
AtPc0h3_674616_x2 .uuaugaucaguuuuuagacaagc....................................................	0	+
AtPc3h1_580031_x1 .uuaugaucaguuuuuagacaagc....................................................	0	+
AtPc3h2_660786_x1 .uuaugaucaguuuuuagacaagc....................................................	0	+
AtPc3h2_846033_x1 ...augaucaguuuuuagacaagcc...................................................	0	+
AtPc3h3_618280_x1 ........................................................ccaaaaacugaccauaacua	0	+
